# Supplementary material for: Genotype x environment interaction and genetic gain for grain yield and grain quality traits in Turkish spring wheat released between 1964 and 2010
Source: PLoS One. 2019 Jul 18;14(7):e0219432. doi: 10.1371/journal.pone.0219432 (PMC6638857; doi:10.1371/journal.pone.0219432)
Supplement: S1 Dataset — (XLSX) [file pone.0219432.s006.xlsx]

## Sheet: Grain quality
Cultivar	YoR	Breeding center	Year	Location	Moisture (%)	Test Weight	Protein%	Zeleny sedimentation (ml)	Wet Gluten (%)	Alveograph Energy Value- W (Joule)	Mixografh Max. Development time (dak)	Mixografh Max. Tolerance	Mixografh Softening Degree	Modified Zeleny Sedimentation (ml)
Orso	1977	ADA	2009	ADANA	11.38	76.9563	12.5002	17	28.8454	211.668	2.4	145	12	NA
Pandas	1985	ADA	2009	ADANA	11.433	75.1082	13.9005	44	33.8599	180.394	4	146	6	NA
Çukurova-86	1986	ADA	2009	ADANA	11.1514	74.0855	13.6977	47	32.6201	187.424	3.3	154	3	NA
Yüreğir-89	1989	ADA	2009	ADANA	11.2728	73.924	13.4607	42	30.6887	194.784	4	145	13	NA
Doğankent 1	1991	ADA	2009	ADANA	11.2082	77.1895	13.1295	40	30.4329	191.502	3	149	8	NA
Seyhan 95	1995	ADA	2009	ADANA	11.3024	78.8582	12.1082	35	26.7642	195.701	3	154	11	NA
Adana 99	1999	ADA	2009	ADANA	11.5102	81.5137	12.0986	38	27.3882	166.374	2.8	154	5	NA
Ceyhan 99	1999	ADA	2009	ADANA	11.3547	78.302	12.1245	40	27.6032	171.601	3	161	4	NA
Karatopak	2006	ADA	2009	ADANA	11.0947	78.8043	14.1851	50	32.8634	212.582	3.1	155	6	NA
Osmaniyem	2006	ADA	2009	ADANA	11.4134	81.0292	14.3467	37	34.0831	145.448	3.9	133	17	NA
Aday-1	2010	ADA	2009	ADANA	11.1692	79.0197	13.8223	43	31.5998	193.22	3.1	158	10	NA
Akova B-2	1964	ADPZ	2009	ADANA	11.1563	76.3462	14.3172	34	31.6177	224.917	3.1	138	10	NA
Aköz-867	1968	ADPZ	2009	ADANA	10.9892	76.113	14.3585	30	31.8816	221.082	3.3	128	10	NA
Sakarya-75	1967	ADPZ	2009	ADANA	11.3271	78.3917	14.0361	40	31.3092	177.545	3.7	133	8	NA
Libellula	1983	ADPZ	2009	ADANA	11.5454	79.1991	12.0005	20	26.5136	173.687	2.3	146	10	NA
İrnerio	1985	ADPZ	2009	ADANA	11.4533	77.8175	11.3367	25	24.3638	171.395	2.1	160	3	NA
Pamukova-97	1997	ADPZ	2009	ADANA	11.2638	78.8402	14.3026	46	32.8555	191.986	3.8	152	5	NA
Karacabey-97	1997	ADPZ	2009	ADANA	11.0828	77.1357	13.1197	38	26.2048	317.402	3.4	152	8	NA
Bandırma-97	1997	ADPZ	2009	ADANA	11.2311	78.589	12.9249	30	27.5753	246.574	3.6	140	8	NA
Momtchill	2000	ADPZ	2009	ADANA	11.5107	77.3869	11.0529	26	24.5673	159.744	2.5	150	9	NA
Tahirova-2000	2000	ADPZ	2009	ADANA	10.7678	80.2577	11.4665	25	24.9805	179.036	2.8	155	3	NA
Hanlı	2007	ADPZ	2009	ADANA	11.4484	80.6524	11.7685	38	25.3369	113.37	2.6	152	5	NA
Beşköprü	2007	ADPZ	2009	ADANA	11.3658	79.5579	12.4086	41	26.0611	159.929	3.3	153	4	NA
Cumhuriyet 75	1975	IZM	2009	ADANA	11.2497	79.9168	13.036	30	29.2457	208.697	2.6	150	4	NA
Ata81	1981	IZM	2009	ADANA	11.2182	77.2972	11.9682	31	26.2198	167.499	2.5	152	5	NA
İzmir81	1985	IZM	2009	ADANA	10.9662	79.8809	12.554	30	28.8794	174.932	3.8	141	16	NA
Maramara86	1986	IZM	2009	ADANA	11.2285	79.3067	12.9368	35	29.3672	114.954	3.4	142	7	NA
Kaklıc88	1988	IZM	2009	ADANA	11.1365	79.1991	12.963	31	30.4478	127.908	3.5	145	6	NA
Kaşifbey95	1995	IZM	2009	ADANA	11.2122	77.674	12.427	35	29.1189	181.322	3.2	149	3	NA
Basribey95	1995	IZM	2009	ADANA	11.2233	80.9575	10.9279	26	23.7944	159.957	2.5	146	4	NA
Gönen98	1998	IZM	2009	ADANA	11.3912	80.2577	11.3003	30	25.873	158.428	2.7	148	8	NA
Ziyabey98	1998	IZM	2009	ADANA	11.3926	79.9886	11.1213	25	25.2135	169.183	2.4	130	9	NA
Meta2002	2002	IZM	2009	ADANA	11.0932	79.3067	12.9844	29	30.8875	169.691	3.2	131	10	NA
Menemen	2004	IZM	2009	ADANA	10.9716	80.0244	12.71	25	29.4855	175.174	3.7	132	10	NA
Alibey	2004	IZM	2009	ADANA	11.097	80.2756	13.5647	27	32.2379	189.351	3.4	136	11	NA
Orso	1977	ADA	2009	ADPZ	13.0654	70.5328	12.128	22	23.4982	204.965	1.6	160	3	NA
Pandas	1985	ADA	2009	ADPZ	13.0624	72.9371	13.4361	42	28.4984	124.624	3.6	155	11	NA
Çukurova-86	1986	ADA	2009	ADPZ	13.0863	68.29	12.9225	45	27.0551	154.997	2	170	4	NA
Yüreğir-89	1989	ADA	2009	ADPZ	12.9032	69.8869	12.8362	41	27.1256	215.149	2.8	160	8	NA
Doğankent 1	1991	ADA	2009	ADPZ	12.6351	69.8331	12.3618	35	24.3764	217.397	1.9	170	5	NA
Seyhan 95	1995	ADA	2009	ADPZ	12.6082	69.851	12.7887	40	25.3293	204.839	1.9	172	5	NA
Adana 99	1999	ADA	2009	ADPZ	13.0443	73.1525	13.3021	46	26.6487	165.76	2.8	167	8	NA
Ceyhan 99	1999	ADA	2009	ADPZ	13.1917	71.7529	12.8413	45	26.5493	186.763	2.4	150	5	NA
Karatopak	2006	ADA	2009	ADPZ	12.7829	71.5915	13.9497	52	28.9609	209.071	2.3	170	10	NA
Osmaniyem	2006	ADA	2009	ADPZ	13.3636	74.4264	13.5354	35	28.4082	137.335	2.5	154	3	NA
Aday-1	2010	ADA	2009	ADPZ	12.9515	70.8199	12.8697	43	24.8538	204.967	1	155	2	NA
Akova B-2	1964	ADPZ	2009	ADPZ	13.1258	69.0974	14.2106	38	26.8051	245.641	2.6	150	6	NA
Aköz-867	1968	ADPZ	2009	ADPZ	12.7469	69.6716	13.9621	37	25.5136	230.909	2.7	155	9	NA
Sakarya-75	1967	ADPZ	2009	ADPZ	12.8514	70.2278	14.3501	44	28.9558	159.7	2.5	160	5	NA
Libellula	1983	ADPZ	2009	ADPZ	13.098	70.6405	12.0725	22	24.0033	205.988	2.2	140	5	NA
İrnerio	1985	ADPZ	2009	ADPZ	13.0196	66.4958	12.1714	42	24.542	197.229	1.1	150	6	NA
Pamukova-97	1997	ADPZ	2009	ADPZ	13.2051	69.4922	13.9528	47	27.8721	226.238	2	165	4	NA
Karacabey-97	1997	ADPZ	2009	ADPZ	12.9473	67.0161	13.1093	36	23.0497	365.835	2.1	161	2	NA
Bandırma-97	1997	ADPZ	2009	ADPZ	12.8761	67.7876	14.1383	32	27.1001	268.327	3.4	147	10	NA
Momtchill	2000	ADPZ	2009	ADPZ	13.3284	71.0711	13.8375	38	28.8032	144.493	2	168	2	NA
Tahirova-2000	2000	ADPZ	2009	ADPZ	12.9177	71.2864	13.064	27	25.7655	214.926	2.3	162	8	NA
Hanlı	2007	ADPZ	2009	ADPZ	12.9354	71.6453	11.7827	38	22.6745	175.029	0.7	172	1	NA
Beşköprü	2007	ADPZ	2009	ADPZ	12.8199	72.668	11.8885	41	21.9011	187.278	1	168	1	NA
Cumhuriyet 75	1975	IZM	2009	ADPZ	12.7958	71.8427	14.0719	37	29.5314	175.461	1.6	166	6	NA
Ata81	1981	IZM	2009	ADPZ	12.6491	67.034	12.1866	31	24.4031	215.568	0.9	170	1	NA
İzmir81	1985	IZM	2009	ADPZ	12.8656	71.6273	13.1846	41	26.4559	186.334	1.3	153	1	NA
Maramara86	1986	IZM	2009	ADPZ	13.1042	73.3678	14.0374	45	28.8941	124.033	3	157	4	NA
Kaklıc88	1988	IZM	2009	ADPZ	12.8588	72.8115	13.9155	43	28.8541	103.285	2.5	153	3	NA
Kaşifbey95	1995	IZM	2009	ADPZ	12.7175	68.5771	12.7121	40	25.2959	193.307	3	163	9	NA
Basribey95	1995	IZM	2009	ADPZ	12.5282	71.5197	12.5827	30	24.9611	209.163	2.3	153	4	NA
Gönen98	1998	IZM	2009	ADPZ	12.8314	70.784	12.6031	38	26.0865	152.547	2.8	153	7	NA
Ziyabey98	1998	IZM	2009	ADPZ	12.6064	70.0304	13.5745	35	28.1088	179.913	2.8	146	9	NA
Meta2002	2002	IZM	2009	ADPZ	12.7109	68.3977	13.6707	32	27.5085	225.494	2.6	151	12	NA
Menemen	2004	IZM	2009	ADPZ	12.6359	71.2864	12.0665	27	24.7271	221.132	2.3	147	5	NA
Alibey	2004	IZM	2009	ADPZ	12.7865	70.784	12.0003	26	23.8905	238.715	2.5	155	5	NA
Orso	1977	ADA	2009	IZMIR	10.8996	77.2254	12.7442	19	29.3311	162.233	2.2	140	7	NA
Pandas	1985	ADA	2009	IZMIR	10.7741	74.5161	13.4759	32	32.4619	154.723	3	141	7	NA
Çukurova-86	1986	ADA	2009	IZMIR	10.6226	73.1883	13.4229	36	32.9405	145.921	3.6	156	10	NA
Yüreğir-89	1989	ADA	2009	IZMIR	10.5036	70	13.9721	37	34.2911	178.333	3.3	141	8	NA
Doğankent 1	1991	ADA	2009	IZMIR	10.6525	75.4312	13.4229	33	32.3958	166.325	3.3	148	12	NA
Seyhan 95	1995	ADA	2009	IZMIR	10.6799	73.924	13.5271	35	31.5997	193.933	3.4	149	13	NA
Adana 99	1999	ADA	2009	IZMIR	10.8406	76.5257	13.6345	41	32.8048	170.132	3.3	154	5	NA
Ceyhan 99	1999	ADA	2009	IZMIR	10.7487	75.5388	13.6375	50	32.9883	173.679	3	157	4	NA
Karatopak	2006	ADA	2009	IZMIR	10.6404	76.0412	15.1959	50	35.6021	201.329	3.5	155	7	NA
Osmaniyem	2006	ADA	2009	IZMIR	10.7842	79.3247	15.351	35	36.3111	149.795	3.2	148	11	NA
Aday-1	2010	ADA	2009	IZMIR	10.5549	76.2924	14.0658	40	33.0324	174.074	3.6	152	13	NA
Akova B-2	1964	ADPZ	2009	IZMIR	10.5645	74.6058	15.6594	37	35.0008	209.508	3.9	129	10	NA
Aköz-867	1968	ADPZ	2009	IZMIR	10.4612	75.8977	14.88	33	32.0261	191.337	4.2	126	11	NA
Sakarya-75	1967	ADPZ	2009	IZMIR	10.648	77.0101	13.5142	35	30.5542	148.685	3.6	148	9	NA
Libellula	1983	ADPZ	2009	IZMIR	10.7997	73.5651	14.469	21	33.2857	157.296	2.9	126	12	NA
İrnerio	1985	ADPZ	2009	IZMIR	10.9705	74.7852	13.6402	30	31.1875	136.049	2.7	155	6	NA
Pamukova-97	1997	ADPZ	2009	IZMIR	10.6676	75.9874	15.1374	45	27.5723	316.593	3.7	146	4	NA
Karacabey-97	1997	ADPZ	2009	IZMIR	10.5268	76.4718	14.6395	35	31.3269	289.225	4.2	117	20	NA
Bandırma-97	1997	ADPZ	2009	IZMIR	10.7586	76.5257	14.803	36	32.4967	247.989	4.7	120	18	NA
Momtchill	2000	ADPZ	2009	IZMIR	10.8407	74.0316	16.4689	41	39.4466	182.128	3.9	136	12	NA
Tahirova-2000	2000	ADPZ	2009	IZMIR	10.3745	76.8127	15.4884	26	36.0951	171.991	4	136	21	NA
Hanlı	2007	ADPZ	2009	IZMIR	10.7899	77.4228	15.0477	45	35.2142	135.548	4	142	15	NA
Beşköprü	2007	ADPZ	2009	IZMIR	11.0394	76.0591	15.1626	46	34.624	167.389	3.6	143	9	NA
Cumhuriyet 75	1975	IZM	2009	IZMIR	11.0943	74.4443	13.9976	32	30.4238	233.027	3.4	137	12	NA
Ata81	1981	IZM	2009	IZMIR	11.412	74.534	14.1892	35	32.1323	179.357	3.4	131	7	NA
İzmir81	1985	IZM	2009	IZMIR	11.0175	76.8127	14.0064	32	32.0835	178.241	3.8	138	12	NA
Maramara86	1986	IZM	2009	IZMIR	11.0834	79.0017	14.1447	34	32.6937	153.25	4.4	140	20	NA
Kaklıc88	1988	IZM	2009	IZMIR	10.719	77.3151	14.0939	31	33.4668	140.728	3.9	138	12	NA
Kaşifbey95	1995	IZM	2009	IZMIR	10.7559	75.7003	13.7746	39	33.0614	171.028	4	138	12	NA
Basribey95	1995	IZM	2009	IZMIR	10.5611	77.3151	13.6964	27	32.3444	177.337	3.4	130	8	NA
Gönen98	1998	IZM	2009	IZMIR	10.8345	75.7003	13.9596	35	33.4776	176.084	4.1	132	11	NA
Ziyabey98	1998	IZM	2009	IZMIR	10.7574	77.2972	13.601	31	31.6695	176.31	3.9	141	14	NA
Meta2002	2002	IZM	2009	IZMIR	10.9269	77.351	13.4442	31	31.152	179.529	3.7	136	13	NA
Menemen	2004	IZM	2009	IZMIR	10.7194	77.6919	13.0326	26	30.587	174.472	3	132	10	NA
Alibey	2004	IZM	2009	IZMIR	10.5337	77.656	13.3275	27	31.4541	178.84	3.4	136	11	NA
Orso	1977	ADA	2011	ADANA	12.2261	76.3283	10.0819	18	16.1	87	5.3	161	5	20
Pandas	1985	ADA	2011	ADANA	12.1467	77.028	13.0004	31	27.4	270	11.2	153	8	41
Çukurova-86	1986	ADA	2011	ADANA	12.188	77.9431	11.3099	25	21.7	195	12.9	166	4	44
Yüreğir-89	1989	ADA	2011	ADANA	12.0644	78.2122	11.1066	14	20.6	201	3.5	126	16	34
Doğankent 1	1991	ADA	2011	ADANA	12.1501	77.0101	11.0025	28	15.3	157	7.7	158	11	41
Seyhan 95	1995	ADA	2011	ADANA	12.0549	75.9156	10.221	29	14	194	9.1	163	8	41
Adana 99	1999	ADA	2011	ADANA	11.9827	80.4909	13.3143	32	25	300	10	167	15	47
Ceyhan 99	1999	ADA	2011	ADANA	12.1092	78.6787	11.1	32	16.3	196	15.6	171	8	52
Karatopak	2006	ADA	2011	ADANA	12.087	77.7457	11.8159	42	21.2	190	15.2	166	8	65
Osmaniyem	2006	ADA	2011	ADANA	12.3463	81.1189	11.8692	27	24.1	153	6.4	154	9	34
Aday-1	2010	ADA	2011	ADANA	12.1347	78.1225	11.1	32	13.5	167	9.1	163	10	41
Akova B-2	1964	ADPZ	2011	ADANA	12.138	78.0508	12.6245	29	21.7	160	7.8	149	16	34
Aköz-867	1968	ADPZ	2011	ADANA	12.3191	77.3869	12.7278	30	22.1	160	7	148	18	34
Sakarya-75	1967	ADPZ	2011	ADANA	12.1548	76.9563	11.7272	34	18.4	213	8	158	7	44
Libellula	1983	ADPZ	2011	ADANA	12.3361	76.7051	10.8289	27	16.7	102	3.6	148	9	23
İrnerio	1985	ADPZ	2011	ADANA	12.2387	76.2386	10.4123	28	10.7	99	2.7	144	14	34
Pamukova-97	1997	ADPZ	2011	ADANA	12.1797	78.9658	11.9894	30	18.4	211	13.8	164	7	50
Karacabey-97	1997	ADPZ	2011	ADANA	12.1844	79.217	10.6407	10	20.8	245	3.7	136	14	34
Bandırma-97	1997	ADPZ	2011	ADANA	12.1946	79.0376	10.8	24	23.1	191	5.4	148	14	33
Momtchill	2000	ADPZ	2011	ADANA	12.4182	77.2433	11.6641	26	22.4	159	9.9	162	15	41
Tahirova-2000	2000	ADPZ	2011	ADANA	12.1027	79.9347	11.7226	21	22.5	194	6.5	152	13	32
Hanlı	2007	ADPZ	2011	ADANA	12.3061	80.1321	10.4683	31	18.4	212	9.4	164	4	41
Beşköprü	2007	ADPZ	2011	ADANA	12.4266	78.6608	10.2417	26	11.3	199	9.7	167	11	41
Cumhuriyet 75	1975	IZM	2011	ADANA	12.1666	77.9969	12.2438	27	24.8	193	6.5	154	10	34
Ata81	1981	IZM	2011	ADANA	12.2479	76.7589	11.099	26	21.6	138	9	161	11	41
İzmir81	1985	IZM	2011	ADANA	12.0263	77.4945	10.5609	24	16.6	151	5.3	158	3	31
Maramara86	1986	IZM	2011	ADANA	12.2212	78.912	11.0511	26	18.7	210	8.2	162	3	34
Kaklıc88	1988	IZM	2011	ADANA	12.1346	78.4814	11.1	25	19.6	158	9.2	164	9	34
Kaşifbey95	1995	IZM	2011	ADANA	11.9723	75.9156	11.1086	24	19.8	202	10.8	164	9	42
Basribey95	1995	IZM	2011	ADANA	12.1122	78.1405	9.5692	21	15.5	101	8.8	170	2	30
Gönen98	1998	IZM	2011	ADANA	12.2024	79.217	10.7935	26	20	191	9	160	4	41
Ziyabey98	1998	IZM	2011	ADANA	12.064	77.1716	10.4182	24	20.1	119	5.2	156	9	33
Meta2002	2002	IZM	2011	ADANA	12.1292	76.9383	10.6079	26	20.5	116	5.6	155	12	29
Menemen	2004	IZM	2011	ADANA	12.1218	78.4096	10.4804	25	18.1	138	2.4	140	5	31
Alibey	2004	IZM	2011	ADANA	12.0135	78.1764	10.2472	21	18.7	121	4.1	150	6	25
Orso	1977	ADA	2011	ADPZ	12.7738	75.2697	13.5816	29	32.2	143	5.5	143	8	34
Pandas	1985	ADA	2011	ADPZ	12.8398	76.2565	15.4806	50	31.9	330	7	144	9	68
Çukurova-86	1986	ADA	2011	ADPZ	12.856	75.3414	12.6854	42	22.2	251	12.4	163	10	66
Yüreğir-89	1989	ADA	2011	ADPZ	12.7822	75.9515	13.9271	41	30.1	243	7.5	148	10	64
Doğankent 1	1991	ADA	2011	ADPZ	12.7909	76.7948	13.8577	40	26.8	219	8	157	9	65
Seyhan 95	1995	ADA	2011	ADPZ	12.7038	76.0591	14.0292	42	28.4	310	7	152	10	71
Adana 99	1999	ADA	2011	ADPZ	12.5804	78.8223	14.5937	43	30.4	262	9.2	156	11	70
Ceyhan 99	1999	ADA	2011	ADPZ	12.7178	76.9024	14.0999	47	27	343	9.8	156	13	69
Karatopak	2006	ADA	2011	ADPZ	12.8691	77.7278	14.7375	69	29.5	314	11	161	11	73
Osmaniyem	2006	ADA	2011	ADPZ	12.6745	78.0687	15.2766	39	30.8	243	6	144	13	61
Aday-1	2010	ADA	2011	ADPZ	12.7642	77.1895	14.2249	66	27.5	206	8.1	156	11	48
Akova B-2	1964	ADPZ	2011	ADPZ	12.6852	75.8977	15.0575	42	32	191	4.1	135	11	56
Aköz-867	1968	ADPZ	2011	ADPZ	12.7268	76.7948	15.2199	36	33.7	146	4.4	136	15	47
Sakarya-75	1967	ADPZ	2011	ADPZ	12.8319	75.7721	15.8009	49	31.8	245	5.5	144	13	72
Libellula	1983	ADPZ	2011	ADPZ	12.7077	75.5926	13.6231	27	30	129	4.8	140	20	31
İrnerio	1985	ADPZ	2011	ADPZ	12.8123	73.8522	13.4717	43	19.5	197	10.5	166	10	66
Pamukova-97	1997	ADPZ	2011	ADPZ	12.6643	77.0998	15.9716	53	30.1	489	15.6	168	6	71
Karacabey-97	1997	ADPZ	2011	ADPZ	12.5921	79.4144	13.7438	34	26.4	219	6	143	10	50
Bandırma-97	1997	ADPZ	2011	ADPZ	12.5094	76.5257	15.2353	40	34.3	274	7.6	150	9	62
Momtchill	2000	ADPZ	2011	ADPZ	12.8775	77.674	13.7631	38	29	307	8.4	150	17	61
Tahirova-2000	2000	ADPZ	2011	ADPZ	12.4365	78.4276	13.8404	31	32.6	233	6.1	147	16	50
Hanlı	2007	ADPZ	2011	ADPZ	12.8119	78.1405	13.2005	35	25.2	177	10	155	10	65
Beşköprü	2007	ADPZ	2011	ADPZ	12.7442	77.7098	14.1633	46	25.9	278	8.9	156	11	70
Cumhuriyet 75	1975	IZM	2011	ADPZ	12.5427	77.351	14.4878	32	28.6	228	6.7	147	17	52
Ata81	1981	IZM	2011	ADPZ	12.5064	75.6106	13.4089	37	24.1	227	8	148	18	54
İzmir81	1985	IZM	2011	ADPZ	12.6828	77.1895	13.0601	30	26.7	150	6	146	20	34
Maramara86	1986	IZM	2011	ADPZ	12.9975	78.6967	13.4321	38	24.5	256	7.3	154	9	49
Kaklıc88	1988	IZM	2011	ADPZ	12.7146	77.656	13.7509	35	26.7	195	6.5	152	9	52
Kaşifbey95	1995	IZM	2011	ADPZ	12.7132	75.3773	13.4458	41	25.5	261	9.1	157	14	66
Basribey95	1995	IZM	2011	ADPZ	12.3963	77.5304	13.6037	36	26.5	193	5.5	140	21	46
Gönen98	1998	IZM	2011	ADPZ	12.6695	78.3378	13.7807	46	24.4	281	8.4	154	15	66
Ziyabey98	1998	IZM	2011	ADPZ	12.4547	77.5663	14.1734	39	30.3	200	5.6	146	14	55
Meta2002	2002	IZM	2011	ADPZ	12.528	76.6512	13.7408	37	29.9	174	6.2	149	22	58
Menemen	2004	IZM	2011	ADPZ	12.529	76.5077	13.563	35	25.9	233	6.9	153	22	45
Alibey	2004	IZM	2011	ADPZ	12.513	77.2075	13.5179	32	26	211	5.2	150	8	48
Orso	1977	ADA	2011	IZMIR	10.3222	77.2792	11.7234	20	27.5	56	3.1	138	24	15
Pandas	1985	ADA	2011	IZMIR	10.5189	78.0687	12.2218	38	26	155	11.6	164	8	27
Çukurova-86	1986	ADA	2011	IZMIR	10.1466	79.5041	12.7831	46	24.9	302	5.2	149	11	51
Yüreğir-89	1989	ADA	2011	IZMIR	10.4236	79.0017	13.2355	36	30	128	5.4	142	21	41
Doğankent 1	1991	ADA	2011	IZMIR	10.4077	78.5711	13.7243	39	31.1	112	4.1	140	17	41
Seyhan 95	1995	ADA	2011	IZMIR	10.0994	79.5041	13.1241	40	28.3	145	5.1	148	13	45
Adana 99	1999	ADA	2011	IZMIR	10.1113	81.4778	13.2828	39	26.2	229	7.9	156	14	56
Ceyhan 99	1999	ADA	2011	IZMIR	10.1329	79.3606	12.9127	49	23.9	255	9.4	160	12	62
Karatopak	2006	ADA	2011	IZMIR	10.2033	79.7194	13.9572	48	29.9	265	8	158	10	61
Osmaniyem	2006	ADA	2011	IZMIR	11.194	81.3163	13.8248	28	31.5	127	4.9	140	21	29
Aday-1	2010	ADA	2011	IZMIR	10.4348	79.4503	13.2641	40	26.3	182	7	155	10	41
Akova B-2	1964	ADPZ	2011	IZMIR	10.0921	77.8175	14.1167	34	33.7	155	3.7	133	19	34
Aköz-867	1968	ADPZ	2011	IZMIR	10.1633	77.2972	13.5372	29	31.6	101	5.2	144	18	21
Sakarya-75	1967	ADPZ	2011	IZMIR	10.2936	79.0735	12.1593	41	24.8	102	3.4	126	25	25
Libellula	1983	ADPZ	2011	IZMIR	10.3815	78.0508	12.4351	24	26.7	65	4.2	140	20	19
İrnerio	1985	ADPZ	2011	IZMIR	10.1235	77.3869	14.3026	36	26.2	169	7.6	153	13	41
Pamukova-97	1997	ADPZ	2011	IZMIR	10.3007	80.0603	14.812	46	30.8	329	10	157	8	58
Karacabey-97	1997	ADPZ	2011	IZMIR	10.4669	80.5448	12.4374	22	25.6	156	7.5	157	11	30
Bandırma-97	1997	ADPZ	2011	IZMIR	10.2943	78.7326	13.5441	29	29.7	178	4.9	137	20	33
Momtchill	2000	ADPZ	2011	IZMIR	10.2576	79.3785	14.467	32	31.7	232	5.7	146	9	41
Tahirova-2000	2000	ADPZ	2011	IZMIR	10.1285	79.2529	14.4398	31	32.4	138	4.4	138	12	29
Hanlı	2007	ADPZ	2011	IZMIR	10.6295	81.424	13.4172	41	28.5	138	6	147	13	33
Beşköprü	2007	ADPZ	2011	IZMIR	10.3744	81.0113	10.6216	31	21.7	115	7	156	8	24
Cumhuriyet 75	1975	IZM	2011	IZMIR	10.8066	79.1811	12.8648	30	26.7	95	4.1	140	14	31
Ata81	1981	IZM	2011	IZMIR	10.285	77.2792	12.8545	28	27.1	83	4.7	151	7	17
İzmir81	1985	IZM	2011	IZMIR	10.3172	79.5579	11.8419	21	26.9	112	4.5	147	14	20
Maramara86	1986	IZM	2011	IZMIR	10.4741	80.6524	13.0042	30	27.6	119	5.1	151	17	27
Kaklıc88	1988	IZM	2011	IZMIR	10.3833	79.6118	13.4254	31	30.3	129	3.8	142	11	24
Kaşifbey95	1995	IZM	2011	IZMIR	10.3892	78.6608	11.6685	29	21.7	181	6.2	155	7	30
Basribey95	1995	IZM	2011	IZMIR	10.4484	78.6429	11.5652	26	22.4	127	6.1	157	11	26
Gönen98	1998	IZM	2011	IZMIR	10.3841	79.1452	13.8088	34	30.4	195	7.5	152	16	33
Ziyabey98	1998	IZM	2011	IZMIR	10.5977	78.9479	13.3104	30	29.1	81	3	130	13	21
Meta2002	2002	IZM	2011	IZMIR	10.3094	78.8402	12.4149	29	28.9	111	4.2	137	18	25
Menemen	2004	IZM	2011	IZMIR	9.9769	79.3964	12.276	26	26.7	135	4.6	147	9	28
Alibey	2004	IZM	2011	IZMIR	10.2125	79.6118	11.6426	24	21.7	127	4.7	142	15	22
Orso	1977	ADA	2012	ADANA	11.3508	78.4634	13.0361	38	NA	NA	NA	NA	NA	57
Pandas	1985	ADA	2012	ADANA	11.6194	77.046	12.0197	36	NA	NA	NA	NA	NA	48
Çukurova-86	1986	ADA	2012	ADANA	11.4799	78.0508	12.3297	38	NA	NA	10	162	6	55
Yüreğir-89	1989	ADA	2012	ADANA	11.3863	78.0328	12.6208	40	NA	NA	7.2	148	15	58
Doğankent 1	1991	ADA	2012	ADANA	11.4377	78.2122	13.5721	40	NA	NA	5.4	141	14	62
Seyhan 95	1995	ADA	2012	ADANA	11.3987	76.2386	12.7127	41	NA	NA	7.3	144	11	58
Adana 99	1999	ADA	2012	ADANA	11.5004	79.217	12.7371	46	NA	NA	10.5	160	6	68
Ceyhan 99	1999	ADA	2012	ADANA	11.4517	78.1405	13.0333	47	NA	NA	13	162	5	69
Karatopak	2006	ADA	2012	ADANA	11.4104	78.7685	14.3158	51	NA	NA	10.5	154	12	70
Osmaniyem	2006	ADA	2012	ADANA	11.5447	80.8857	14.5443	37	NA	NA	6	146	13	57
Aday-1	2010	ADA	2012	ADANA	11.3374	78.6967	13.6566	45	NA	NA	8.3	152	11	66
Akova B-2	1964	ADPZ	2012	ADANA	11.2757	74.7493	15.9909	43	NA	NA	4.3	131	17	62
Aköz-867	1968	ADPZ	2012	ADANA	11.4055	77.1177	14.6815	38	NA	NA	NA	NA	NA	46
Sakarya-75	1967	ADPZ	2012	ADANA	11.5112	79.1632	13.1124	38	NA	NA	4.8	137	20	50
Libellula	1983	ADPZ	2012	ADANA	11.7027	79.0555	12.4579	26	NA	NA	2.9	132	13	31
İrnerio	1985	ADPZ	2012	ADANA	11.5278	76.8486	12.9065	37	NA	NA	8	156	10	45
Pamukova-97	1997	ADPZ	2012	ADANA	11.568	79.2529	13.373	44	NA	NA	NA	NA	NA	64
Karacabey-97	1997	ADPZ	2012	ADANA	11.5881	80.3474	12.7387	35	NA	NA	6	148	8	45
Bandırma-97	1997	ADPZ	2012	ADANA	11.4368	78.1764	13.0815	35	NA	NA	4.9	139	16	46
Momtchill	2000	ADPZ	2012	ADANA	11.5046	78.0328	13.0176	38	NA	NA	8	152	8	55
Tahirova-2000	2000	ADPZ	2012	ADANA	11.2697	79.1632	13.9617	32	NA	NA	6	149	15	41
Hanlı	2007	ADPZ	2012	ADANA	11.5355	81.0113	12.9942	48	NA	NA	8.1	157	8	65
Beşköprü	2007	ADPZ	2012	ADANA	11.5398	80.8677	12.9703	47	NA	NA	9.5	160	11	64
Cumhuriyet 75	1975	IZM	2012	ADANA	11.3201	77.2613	13.8764	41	NA	NA	7	155	8	57
Ata81	1981	IZM	2012	ADANA	11.3832	77.6022	13.0433	37	NA	NA	5.8	150	11	46
İzmir81	1985	IZM	2012	ADANA	11.3176	79.0555	12.4565	34	NA	NA	3.9	140	8	42
Maramara86	1986	IZM	2012	ADANA	11.5291	79.7912	12.7841	37	NA	NA	2.6	122	12	47
Kaklıc88	1988	IZM	2012	ADANA	11.4946	78.8761	12.5412	36	NA	NA	5.4	147	6	45
Kaşifbey95	1995	IZM	2012	ADANA	11.3852	74.8749	12.4793	37	NA	NA	12	160	8	49
Basribey95	1995	IZM	2012	ADANA	11.3057	78.6429	12.3959	33	NA	NA	5.5	142	7	43
Gönen98	1998	IZM	2012	ADANA	11.3521	78.7864	13.1271	40	NA	NA	7.5	147	9	52
Ziyabey98	1998	IZM	2012	ADANA	11.3819	77.9969	12.8228	36	NA	NA	4.6	142	9	46
Meta2002	2002	IZM	2012	ADANA	11.4099	78.3558	12.8151	34	NA	NA	4.8	138	16	43
Menemen	2004	IZM	2012	ADANA	11.2354	79.2888	12.3907	34	NA	NA	5.2	146	6	43
Alibey	2004	IZM	2012	ADANA	11.2651	78.5173	12.7499	32	NA	NA	7.8	151	8	40
Orso	1977	ADA	2012	ADPZ	12.6446	77.6919	14.7772	25	NA	NA	3.1	132	16	23
Pandas	1985	ADA	2012	ADPZ	12.7966	78.2481	15.595	45	NA	NA	5	137	16	46
Çukurova-86	1986	ADA	2012	ADPZ	12.6507	76.7948	15.7324	53	NA	NA	6	143	6	69
Yüreğir-89	1989	ADA	2012	ADPZ	12.4787	75.3414	13.9505	42	NA	NA	5	142	8	34
Doğankent 1	1991	ADA	2012	ADPZ	12.5027	75.3414	14.4219	41	NA	NA	5	145	7	41
Seyhan 95	1995	ADA	2012	ADPZ	12.3604	73.601	14.9907	42	NA	NA	5.5	144	13	46
Adana 99	1999	ADA	2012	ADPZ	12.2911	79.8809	15.1978	42	NA	NA	6.4	147	11	64
Ceyhan 99	1999	ADA	2012	ADPZ	12.3674	78.6429	13.9781	46	NA	NA	6.6	150	8	67
Karatopak	2006	ADA	2012	ADPZ	12.3117	77.6381	16.0239	56	NA	NA	4.2	137	15	69
Osmaniyem	2006	ADA	2012	ADPZ	12.5203	79.9886	15.8243	33	NA	NA	4.2	135	15	45
Aday-1	2010	ADA	2012	ADPZ	12.209	78.2122	15.1871	41	NA	NA	4.8	142	10	51
Akova B-2	1964	ADPZ	2012	ADPZ	12.606	73.9778	17.3591	34	NA	NA	2.8	126	14	27
Aköz-867	1968	ADPZ	2012	ADPZ	12.4396	73.4036	17.3978	26	NA	NA	2.4	123	18	22
Sakarya-75	1967	ADPZ	2012	ADPZ	12.5247	74.5161	15.4974	38	NA	NA	3.7	136	20	37
Libellula	1983	ADPZ	2012	ADPZ	12.5115	77.2792	14.5716	26	NA	NA	3.5	122	16	25
İrnerio	1985	ADPZ	2012	ADPZ	12.4045	76.5257	14.4878	39	NA	NA	5.2	148	10	48
Pamukova-97	1997	ADPZ	2012	ADPZ	12.5661	79.235	16.6222	62	NA	NA	8.5	152	10	70
Karacabey-97	1997	ADPZ	2012	ADPZ	12.5004	79.3247	14.174	31	NA	NA	4.7	150	7	35
Bandırma-97	1997	ADPZ	2012	ADPZ	12.42	76.3642	15.241	34	NA	NA	3.7	134	15	37
Momtchill	2000	ADPZ	2012	ADPZ	12.6688	76.0591	15.9732	37	NA	NA	4.5	NA	9	44
Tahirova-2000	2000	ADPZ	2012	ADPZ	12.32	77.6022	16.423	33	NA	NA	3.1	128	15	41
Hanlı	2007	ADPZ	2012	ADPZ	12.4966	76.3283	15.1895	38	NA	NA	5.5	150	7	56
Beşköprü	2007	ADPZ	2012	ADPZ	12.846	77.4766	15.5034	51	NA	NA	5.8	150	6	60
Cumhuriyet 75	1975	IZM	2012	ADPZ	12.4383	77.1536	15.6571	40	NA	NA	4.8	142	11	50
Ata81	1981	IZM	2012	ADPZ	12.5379	76.5795	14.4544	37	NA	NA	4	141	10	40
İzmir81	1985	IZM	2012	ADPZ	12.3692	78.1943	14.2084	34	NA	NA	3	130	10	37
Maramara86	1986	IZM	2012	ADPZ	12.3743	79.3426	14.0834	35	NA	NA	4.5	142	15	40
Kaklıc88	1988	IZM	2012	ADPZ	12.3978	78.8043	15.0307	37	NA	NA	4	138	16	47
Kaşifbey95	1995	IZM	2012	ADPZ	12.414	76.3642	14.5704	40	NA	NA	5.5	145	16	58
Basribey95	1995	IZM	2012	ADPZ	12.2132	77.5125	14.3428	31	NA	NA	2.8	130	16	36
Gönen98	1998	IZM	2012	ADPZ	12.4607	77.979	14.026	40	NA	NA	5.9	150	8	51
Ziyabey98	1998	IZM	2012	ADPZ	12.2652	76.5795	14.5919	36	NA	NA	3.8	135	15	39
Meta2002	2002	IZM	2012	ADPZ	12.303	77.2075	14.6565	35	NA	NA	4	137	14	34
Menemen	2004	IZM	2012	ADPZ	12.2708	78.1046	14.3032	31	NA	NA	3.5	132	14	35
Alibey	2004	IZM	2012	ADPZ	12.2369	78.0687	14.1244	29	NA	NA	3	130	16	37
Orso	1977	ADA	2012	IZMIR	10.7795	81.8366	14.4814	50	NA	NA	7.5	150	9	68
Pandas	1985	ADA	2012	IZMIR	10.8926	79.0735	15.3498	58	NA	NA	6.8	142	16	69
Çukurova-86	1986	ADA	2012	IZMIR	10.5807	79.9347	14.7742	48	NA	NA	8.6	152	10	67
Yüreğir-89	1989	ADA	2012	IZMIR	10.6553	81.406	14.0837	42	NA	NA	4.7	135	15	61
Doğankent 1	1991	ADA	2012	IZMIR	10.8664	80.5807	14.0478	47	NA	NA	5.4	140	19	65
Seyhan 95	1995	ADA	2012	IZMIR	10.6906	79.6656	15.0795	50	NA	NA	5.9	143	14	66
Adana 99	1999	ADA	2012	IZMIR	10.8785	82.0161	12.5459	46	NA	NA	11.1	161	6	65
Ceyhan 99	1999	ADA	2012	IZMIR	10.8211	80.6883	13.921	56	NA	NA	9.5	156	11	69
Karatopak	2006	ADA	2012	IZMIR	10.7259	81.3701	14.9676	65	NA	NA	10	157	10	70
Osmaniyem	2006	ADA	2012	IZMIR	10.8694	82.1955	15.504	39	NA	NA	3.3	125	11	62
Aday-1	2010	ADA	2012	IZMIR	10.7508	81.6393	14.5448	50	NA	NA	8	152	13	67
Akova B-2	1964	ADPZ	2012	IZMIR	10.7719	78.5711	17.1864	47	NA	NA	3.4	126	13	56
Aköz-867	1968	ADPZ	2012	IZMIR	10.714	79.0735	16.2478	42	NA	NA	3.1	120	20	49
Sakarya-75	1967	ADPZ	2012	IZMIR	10.9081	78.1943	14.2424	44	NA	NA	5.6	142	15	57
Libellula	1983	ADPZ	2012	IZMIR	11.0025	79.9168	14.8922	30	NA	NA	3.1	126	25	33
İrnerio	1985	ADPZ	2012	IZMIR	10.8035	79.3426	13.9716	43	NA	NA	8.6	156	11	56
Pamukova-97	1997	ADPZ	2012	IZMIR	10.8378	80.4551	16.6502	62	NA	NA	11.5	155	11	69
Karacabey-97	1997	ADPZ	2012	IZMIR	10.9197	82.8952	14.1734	37	NA	NA	5.1	144	12	51
Bandırma-97	1997	ADPZ	2012	IZMIR	10.6721	80.5807	14.9018	39	NA	NA	5.2	138	17	60
Momtchill	2000	ADPZ	2012	IZMIR	10.9822	80.2756	14.2284	41	NA	NA	4.8	136	10	64
Tahirova-2000	2000	ADPZ	2012	IZMIR	10.5242	81.3342	15.0906	32	NA	NA	4.9	138	17	49
Hanlı	2007	ADPZ	2012	IZMIR	10.8306	83.4694	14.1993	57	NA	NA	6.6	149	11	68
Beşköprü	2007	ADPZ	2012	IZMIR	10.8461	81.729	14.6158	65	NA	NA	8	152	11	70
Cumhuriyet 75	1975	IZM	2012	IZMIR	10.6468	80.4551	14.4653	39	NA	NA	5.4	146	11	56
Ata81	1981	IZM	2012	IZMIR	10.7942	79.845	14.0564	37	NA	NA	4.5	139	15	52
İzmir81	1985	IZM	2012	IZMIR	10.7107	80.6524	13.9678	40	NA	NA	4.2	138	9	43
Maramara86	1986	IZM	2012	IZMIR	10.8068	82.034	14.4486	33	NA	NA	6.5	147	14	60
Kaklıc88	1988	IZM	2012	IZMIR	10.8726	80.9036	14.6067	39	NA	NA	4.5	136	12	55
Kaşifbey95	1995	IZM	2012	IZMIR	10.7789	79.6656	14.3335	40	NA	NA	8.4	152	11	57
Basribey95	1995	IZM	2012	IZMIR	10.8021	80.0424	14.0816	33	NA	NA	5	140	12	42
Gönen98	1998	IZM	2012	IZMIR	10.8963	80.8498	14.2363	45	NA	NA	8.8	154	12	61
Ziyabey98	1998	IZM	2012	IZMIR	10.8047	80.4192	14.1197	36	NA	NA	3	128	14	49
Meta2002	2002	IZM	2012	IZMIR	10.7559	79.54	14.5479	35	NA	NA	3.9	131	19	50
Menemen	2004	IZM	2012	IZMIR	10.7663	81.2804	14.1201	29	NA	NA	4.4	136	13	40
Alibey	2004	IZM	2012	IZMIR	10.4935	81.3522	13.8835	28	NA	NA	5	141	10	37
