# Supplementary material for: Genotype x environment interaction and genetic gain for grain yield and grain quality traits in Turkish spring wheat released between 1964 and 2010
Source: PLoS One. 2019 Jul 18;14(7):e0219432. doi: 10.1371/journal.pone.0219432 (PMC6638857; doi:10.1371/journal.pone.0219432)
Supplement: S2 Dataset — (XLSX) [file pone.0219432.s007.xlsx]

## Sheet: Yield data
No	Cultivars	Year of Release	Breeding center	Year	Location	Repl	Yield	Days to Heading	Plant Height	TKW	TW	Harvest Index	Bıomass	Spıkelet Number	Spıke length
1	Orso	1977	ADA	2009	IZMIR	1	4832	129	85	35.1	77.5	34	1580	18.4	7.75
2	Pandas	1985	ADA	2009	IZMIR	1	4766	123	115	45	73.5	30	1320	18.5	9.44
3	Çukurova 86	1986	ADA	2009	IZMIR	1	5236	122	95	39.5	79.6	36.1842	1700	18.6	9.63
4	Yüreğir 89	1989	ADA	2009	IZMIR	1	4996	124	105	40.1	75.5	26.9939	1060	19.1	10.63
5	Doğankent 1	1991	ADA	2009	IZMIR	1	5104	124	105	35.4	73.2	26.6667	1440	18.6	10
6	Seyhan 95	1995	ADA	2009	IZMIR	1	5472	119	105	42.2	76	24.4898	1040	18.7	9.77
7	Adana 99	1999	ADA	2009	IZMIR	1	5802	121	100	38.3	78.7	36.7742	1800	18.9	10.17
8	Ceyhan 99	1999	ADA	2009	IZMIR	1	6304	125	100	40.6	77.7	37.0588	1280	18.3	8.86
9	Karatopak	2006	ADA	2009	IZMIR	1	6222	124	105	34.6	75.2	38.2514	1400	18.3	8.79
10	Osmaniyem	2006	ADA	2009	IZMIR	1	6282	122	95	42.2	81.1	38.5027	1240	20.1	9.23
11	Aday 1	2010	ADA	2009	IZMIR	1	5946	121	100	40.2	78.1	30.5882	1960	18	9.49
12	Akova B-2	1964	ADPZ	2009	IZMIR	1	4022	126	145	41.8	77.2	18.9394	2100	19.2	9.86
13	Aköz-867	1968	ADPZ	2009	IZMIR	1	4110	126	125	41.7	74.7	31.3043	2020	17.3	8.38
14	Sakarya-75	1967	ADPZ	2009	IZMIR	1	5040	118	90	45.5	78.8	40	1500	18.1	10.16
15	Libellula	1983	ADPZ	2009	IZMIR	1	3830	129	90	35	75.3	36.5385	1860	18.9	10.13
16	İrnerio	1985	ADPZ	2009	IZMIR	1	5100	118	85	32.8	75.2	36.5217	1800	20.1	9.05
17	Pamukova-97	1997	ADPZ	2009	IZMIR	1	4834	118	90	36.4	78	35.6522	1860	18.1	9.86
18	Karacabey-97	1997	ADPZ	2009	IZMIR	1	5750	122	105	43	75.2	37.6	1680	17.2	11.4
19	Bandırma-97	1997	ADPZ	2009	IZMIR	1	5810	119	95	44.8	77.3	35.8974	1760	16.7	10.4
20	Momtchill	2000	ADPZ	2009	IZMIR	1	3696	131	100	44.4	76.7	37.5	1900	19.5	8.71
21	Tahirova-2000	2000	ADPZ	2009	IZMIR	1	5664	125	100	40	76.8	34	2360	19.7	11.67
22	Hanlı	2007	ADPZ	2009	IZMIR	1	4726	122	105	35.5	74.4	33.8462	1660	17.9	11.41
23	Beşköprü	2007	ADPZ	2009	IZMIR	1	4754	124	100	35.5	75.3	30.7143	2300	20.4	12.12
24	Cumhuriyet 75	1975	IZM	2009	IZMIR	1	5082	119	100	44.9	74.4	39.3162	1600	16.6	11.47
25	ATA81	1981	IZM	2009	IZMIR	1	4520	125	105	33.1	75.3	33.3333	1400	18.3	10.32
26	IZMIR85	1985	IZM	2009	IZMIR	1	6136	121	90	33.1	75.9	35.2941	1620	19.1	10.03
27	MARAMARA86	1986	IZM	2009	IZMIR	1	5950	122	100	39	81.1	38	1800	17.9	9.87
28	KAKLIC88	1988	IZM	2009	IZMIR	1	5798	119	95	36.6	79.7	38.2609	1460	18	9.83
29	KASIFBEY95	1995	IZM	2009	IZMIR	1	5886	122	100	32.5	76.1	39.1304	2080	20	9.25
30	BASRIBEY95	1995	IZM	2009	IZMIR	1	5574	120	90	33.1	78.6	36.3636	1500	18.9	9.42
31	GONEN98	1998	IZM	2009	IZMIR	1	5708	121	80	34.8	77	37.5	2360	17.8	8.83
32	ZIYABEY98	1998	IZM	2009	IZMIR	1	5432	119	95	39.7	79.2	38.8158	1740	16.7	9.13
33	META2002	2002	IZM	2009	IZMIR	1	6036	120	95	38.8	76.8	40.8696	1960	16.4	9.17
34	MENEMEN	2004	IZM	2009	IZMIR	1	6538	122	90	36	76.6	29.7297	1660	19.3	9.81
35	ALIBEY	2004	IZM	2009	IZMIR	1	5568	121	95	34.6	79.6	33.3333	1820	19.6	9.92
36	Orso	1977	ADA	2009	IZMIR	2	3084		100	29.5	71.4	32.7273	1660	20.3	9.85
37	Pandas	1985	ADA	2009	IZMIR	2	5696		110	39.8	79.6	37.9487	1680	18.1	9.62
38	Çukurova 86	1986	ADA	2009	IZMIR	2	3952		115	35.1	73	29.2517	1600	19.8	10.33
39	Yüreğir 89	1989	ADA	2009	IZMIR	2	4500		90	31.1	72.9	40.625	1300	18.4	10.68
40	Doğankent 1	1991	ADA	2009	IZMIR	2	6118		100	37.6	78	37.4194	1620	19	10.1
41	Seyhan 95	1995	ADA	2009	IZMIR	2	5120		105	41.1	76.1	39.1667	1680	19.7	10.39
42	Adana 99	1999	ADA	2009	IZMIR	2	5566		110	38	78	35	1940	17.6	10.4
43	Ceyhan 99	1999	ADA	2009	IZMIR	2	6930		95	39.4	73.7	43.4783	1760	17.1	9.5
44	Karatopak	2006	ADA	2009	IZMIR	2	5540		100	34.2	76.8	42.7586	1820	19	9.81
45	Osmaniyem	2006	ADA	2009	IZMIR	2	6232		100	45	81.2	41.2903	2520	19.4	9.32
46	Aday 1	2010	ADA	2009	IZMIR	2	5834		100	40.3	76.9	41.8182	1800	19.1	9.97
47	Akova B-2	1964	ADPZ	2009	IZMIR	2	3584		145	40.4	74.2	29.6	2400	19.4	10.75
48	Aköz-867	1968	ADPZ	2009	IZMIR	2	2700		120	38.4	75	25.9259	2200	18.3	10.21
49	Sakarya-75	1967	ADPZ	2009	IZMIR	2	5026		100	45.5	78	34.375	1700	16.6	9.33
50	Libellula	1983	ADPZ	2009	IZMIR	2	3984		95	33.9	76.1	29.7619	1720	19.4	9.39
51	İrnerio	1985	ADPZ	2009	IZMIR	2	5464		90	37.3	75.4	25.7143	1980	19.4	8.46
52	Pamukova-97	1997	ADPZ	2009	IZMIR	2	5158		105	35	77.4	37.5	1700	16.5	8.45
53	Karacabey-97	1997	ADPZ	2009	IZMIR	2	4896		110	39.8	74.1	38.2609	1660	17.5	10.97
54	Bandırma-97	1997	ADPZ	2009	IZMIR	2	5338		105	41.1	80.1	43.4783	1860	17.5	10.13
55	Momtchill	2000	ADPZ	2009	IZMIR	2	4442		120	45.3	76.6	32.2222	1360	19	8.78
56	Tahirova-2000	2000	ADPZ	2009	IZMIR	2	5000		105	38.4	77.3	38.8462	2400	20	11.79
57	Hanlı	2007	ADPZ	2009	IZMIR	2	5018		110	39.6	81.2	31.4286	1640	17.4	10.41
58	Beşköprü	2007	ADPZ	2009	IZMIR	2	4052		110	35.8	79.6	35.7143	2040	19.5	11.07
59	Cumhuriyet 75	1975	IZM	2009	IZMIR	2	5960		100	45.2	77.7	40	2400	17.2	11.09
60	ATA81	1981	IZM	2009	IZMIR	2	4054		110	32.8	76.1	32.7586	2080	20	11.11
61	IZMIR85	1985	IZM	2009	IZMIR	2	6432		90	35.7	76	44.8276	1800	18.6	8.76
62	MARAMARA86	1986	IZM	2009	IZMIR	2	5638		95	44.8	77	37.2222	1620	18.7	9.11
63	KAKLIC88	1988	IZM	2009	IZMIR	2	6232		105	39.7	73.1	38.7879	1380	17.3	8.75
64	KASIFBEY95	1995	IZM	2009	IZMIR	2	5598		100	29.9	75.5	40.6015	1420	19.2	8.65
65	BASRIBEY95	1995	IZM	2009	IZMIR	2	6250		90	35.2	75.6	34.0741	1720	18.5	9.43
66	GONEN98	1998	IZM	2009	IZMIR	2	6420		85	36.7	78.2	39.1304	2200	16.8	7.86
67	ZIYABEY98	1998	IZM	2009	IZMIR	2	6856		100	42.2	80.9	42.1429	1280	19	9.48
68	META2002	2002	IZM	2009	IZMIR	2	7162		100	39.7	81	35.7143	2000	16	8.45
69	MENEMEN	2004	IZM	2009	IZMIR	2	6978		90	36.3	79.9	35.8621	2160	19.4	9.88
70	ALIBEY	2004	IZM	2009	IZMIR	2	7358		95	37	81	41.5385	1660	19	9.01
71	Orso	1977	ADA	2009	IZMIR	3	3146		90	32.4	76.1	35.9223	1940	18.2	8.6
72	Pandas	1985	ADA	2009	IZMIR	3	3850		95	40.6	73.1	43.1579	1680	19.2	10.02
73	Çukurova 86	1986	ADA	2009	IZMIR	3	4908		115	38.8	74	34.3137	1880	18.7	9.64
74	Yüreğir 89	1989	ADA	2009	IZMIR	3	5520		100	41.3	75.4	39.2	1900	18.8	11.55
75	Doğankent 1	1991	ADA	2009	IZMIR	3	5558		105	34.4	78.5	35.0806	2140	19.7	11.36
76	Seyhan 95	1995	ADA	2009	IZMIR	3	5920		90	42.7	76.5	39.0476	1880	18.2	10.12
77	Adana 99	1999	ADA	2009	IZMIR	3	5134		105	41.5	77.1	35.8974	1660	19.2	11.34
78	Ceyhan 99	1999	ADA	2009	IZMIR	3	6144		90	40.6	78.4	40.6452	1680	17.9	10.57
79	Karatopak	2006	ADA	2009	IZMIR	3	6114		95	36.9	76.8	41.4286	1500	19.4	10.15
80	Osmaniyem	2006	ADA	2009	IZMIR	3	5748		100	42.5	80.5	36.5854	1720	19	8.39
81	Aday 1	2010	ADA	2009	IZMIR	3	6218		95	40.5	74.9	41.129	2100	19	10.24
82	Akova B-2	1964	ADPZ	2009	IZMIR	3	2834		145	39.9	74.9	25.4098	2500	19.7	11.1212
83	Aköz-867	1968	ADPZ	2009	IZMIR	3	3564		130	39.7	75	30.2752	2340	18.4	10.36
84	Sakarya-75	1967	ADPZ	2009	IZMIR	3	5198		100	43.6	78.8	37.1429	1760	18.2	10.85
85	Libellula	1983	ADPZ	2009	IZMIR	3	4000		90	39.9	76.5	36	2280	20.5	9.47
86	İrnerio	1985	ADPZ	2009	IZMIR	3	4756		90	32.8	72.5	36.5591	1960	18.7	8.43
87	Pamukova-97	1997	ADPZ	2009	IZMIR	3	4696		95	38.8	76.7	39.5238	2080	17.3	9.73
88	Karacabey-97	1997	ADPZ	2009	IZMIR	3	4950		100	43.6	78.4	37.1681	1640	18.3	11.33
89	Bandırma-97	1997	ADPZ	2009	IZMIR	3	4396		100	36.5	77.9	21.5686	1360	18.1	11.03
90	Momtchill	2000	ADPZ	2009	IZMIR	3	4068		110	44.9	76.2	32.3077	1600	19.4	8.65
91	Tahirova-2000	2000	ADPZ	2009	IZMIR	3	5400		95	42.2	80.1	38.4	2060	18.9	11.24
92	Hanlı	2007	ADPZ	2009	IZMIR	3	4760		110	36	76.8	15.8333	2100	19.2	12.06
93	Beşköprü	2007	ADPZ	2009	IZMIR	3	4156		110	36.5	78.8	33.0645	2240	18.9	10.48
94	Cumhuriyet 75	1975	IZM	2009	IZMIR	3	3736		110	42.1	77	39.7959	2120	17.1	11.96
95	ATA81	1981	IZM	2009	IZMIR	3	4672		110	33.8	75.2	39.2857	2340	18.3	10.45
96	IZMIR85	1985	IZM	2009	IZMIR	3	5614		90	37.3	75.6	44.2105	1900	18.4	9.15
97	MARAMARA86	1986	IZM	2009	IZMIR	3	4868		105	37	76.4	40.3226	2300	19.3	9.7
98	KAKLIC88	1988	IZM	2009	IZMIR	3	4850		100	37.3	79	36.8421	2040	17.7	9.39
99	KASIFBEY95	1995	IZM	2009	IZMIR	3	4008		100	31.9	76.2	37.5	1920	19.3	8.81
100	BASRIBEY95	1995	IZM	2009	IZMIR	3	4778		90	32.3	77.4	38.5185	1720	19.6	9.72
101	GONEN98	1998	IZM	2009	IZMIR	3	6020		80	39.2	76.8	43.0108	2180	17.8	8.83
102	ZIYABEY98	1998	IZM	2009	IZMIR	3	6796		95	41.8	78.9	42.5	2140	16.5	8.99
103	META2002	2002	IZM	2009	IZMIR	3	6000		95	41.1	78.8	46.087	1700	17.2	9.2
104	MENEMEN	2004	IZM	2009	IZMIR	3	6384		90	34.1	78.5	38.5714	1740	18.9	9.8
105	ALIBEY	2004	IZM	2009	IZMIR	3	6660		95	37	79.7	45.6	1640	20	9.84
106	Orso	1977	ADA	2009	ADPZ	1	4503.33	119	92			27.1654	1765.06	16.2667	7.68
107	Pandas	1985	ADA	2009	ADPZ	1	3863.33	110	83			30.625	1842.81	15.4333	9.07
108	Çukurova 86	1986	ADA	2009	ADPZ	1	2963.33	111	91			32.8358	2120.71	14.1667	7.1
109	Yüreğir 89	1989	ADA	2009	ADPZ	1	6017	112	80			23.4225	1817.69	16.7333	9.88
110	Doğankent 1	1991	ADA	2009	ADPZ	1	3720	114	78			25.1327	1680.34	13.7	8.14
111	Seyhan 95	1995	ADA	2009	ADPZ	1	3326.67	108	87			22.9548	1395.31	14.1667	7.35
112	Adana 99	1999	ADA	2009	ADPZ	1	5106.67	113	92			30.7888	1939.47	15.5	9.89
113	Ceyhan 99	1999	ADA	2009	ADPZ	1	5463.33	114	100			27.7419	1331.79	15.7667	8.7
114	Karatopak	2006	ADA	2009	ADPZ	1	5080	112	86			24.0683	1800.86	14.2667	7.85
115	Osmaniyem	2006	ADA	2009	ADPZ	1	5926.67	110	95			31.7101	1390.3	14.4667	8.4
116	Aday 1	2010	ADA	2009	ADPZ	1	4973.33	111	82			33.3333	1814.96	14.9	8.94
117	Akova B-2	1964	ADPZ	2009	ADPZ	1	2783.33	118	127			15.8238	1346.71	15.8667	9.6
118	Aköz-867	1968	ADPZ	2009	ADPZ	1	2296.67	116	106			10.8631	1397.51	17.0667	8.9
119	Sakarya-75	1967	ADPZ	2009	ADPZ	1	2773.33	109	84			16.0576	1453.52	13.9667	7.75
120	Libellula	1983	ADPZ	2009	ADPZ	1	4850	118	92			30.7568	1630.66	16.5	8.32
121	İrnerio	1985	ADPZ	2009	ADPZ	1	3386.67	114	84			15.358	1714.35	14.6	7
122	Pamukova-97	1997	ADPZ	2009	ADPZ	1	1526.67	109	78			8.92857	1636.94	14.4	8
123	Karacabey-97	1997	ADPZ	2009	ADPZ	1	1380	119	91			13.8282	1978.01	14.2667	10.42
124	Bandırma-97	1997	ADPZ	2009	ADPZ	1	1583.33	108	81			6.16279	1782.95	11.8	7.32
125	Momtchill	2000	ADPZ	2009	ADPZ	1	3320	126	102			16.4596	1345.57	16.3667	7.95
126	Tahirova-2000	2000	ADPZ	2009	ADPZ	1	4426.67	119	107			20.5788	1743.12	16.5333	9.84
127	Hanlı	2007	ADPZ	2009	ADPZ	1	3090	119	106			27.2727	1462.56	17.4667	10.21
128	Beşköprü	2007	ADPZ	2009	ADPZ	1	2050	119	84			11.9949	1265.37	16.2	9.26
129	Cumhuriyet 75	1975	IZM	2009	ADPZ	1	4420	110	95			13.8066	1315.11	13.8667	8.75
130	ATA81	1981	IZM	2009	ADPZ	1	2970	119	90			20.8268	1138.42	13.7667	8.7
131	IZMIR85	1985	IZM	2009	ADPZ	1	4580	112	77			30.7618	1628.76	16.1333	8.31
132	MARAMARA86	1986	IZM	2009	ADPZ	1	3756.67	111	88			28.5714	1195.85	11.9333	6.54
133	KAKLIC88	1988	IZM	2009	ADPZ	1	4046.67	111	84			18.1055	1452.66	15.3667	7.82
134	KASIFBEY95	1995	IZM	2009	ADPZ	1	3296.67	112	82			27.5835	1594.29	16.2667	8.38
135	BASRIBEY95	1995	IZM	2009	ADPZ	1	4893.33	111	75			26.3874	1258.01	15.6	7.75
136	GONEN98	1998	IZM	2009	ADPZ	1	4280	111	75			26.105	1452.7	13.4333	6.88
137	ZIYABEY98	1998	IZM	2009	ADPZ	1	4793.33	110	82			32.1856	1650.26	13.1667	7.28
138	META2002	2002	IZM	2009	ADPZ	1	4380	110	83			32.9114	1598.97	13.6333	7.84
139	MENEMEN	2004	IZM	2009	ADPZ	1	4346.67	112	66			28.0242	1104.89	13.6	7.21
140	ALIBEY	2004	IZM	2009	ADPZ	1	3066.67	111	78			22.9755	1167.09	11.9333	7.19
141	Orso	1977	ADA	2009	ADPZ	2	4443.33	119	91			22.7632	1498.8	16.6	8.25
142	Pandas	1985	ADA	2009	ADPZ	2	3756.67	110	84			32.0588	1255.17	16.2	8.15
143	Çukurova 86	1986	ADA	2009	ADPZ	2	3230	111	103			26.6327	1788.71	16.6667	9.05
144	Yüreğir 89	1989	ADA	2009	ADPZ	2	7500	112	97			28.8571	1387.31	15.0333	8.65
145	Doğankent 1	1991	ADA	2009	ADPZ	2	2570	114	88			22.5532	1844.87	15.8	7.6
146	Seyhan 95	1995	ADA	2009	ADPZ	2	3840	108	94			27.2059	1751.03	15.1667	9.42
147	Adana 99	1999	ADA	2009	ADPZ	2	4193.33	113	80			25.6667	1096.23	13.2333	8.2
148	Ceyhan 99	1999	ADA	2009	ADPZ	2	4873.33	114	91			23.9024	1549.81	15.5333	8.05
149	Karatopak	2006	ADA	2009	ADPZ	2	4650	112	96			28.7931	1814.46	14.4333	8.9
150	Osmaniyem	2006	ADA	2009	ADPZ	2	6710	110	95			33.5417	1717.57	15.8667	7.94
151	Aday 1	2010	ADA	2009	ADPZ	2	5323.33	111	77			33.4146	1270.75	15.9333	9.42
152	Akova B-2	1964	ADPZ	2009	ADPZ	2	3100	118	125			20.1316	1713.02	17.1333	10.25
153	Aköz-867	1968	ADPZ	2009	ADPZ	2	2486.67	116	110			14.0385	1717.81	17.2	9.71
154	Sakarya-75	1967	ADPZ	2009	ADPZ	2	3376.67	109	89			28	1362.64	15.3667	8.7
155	Libellula	1983	ADPZ	2009	ADPZ	2	4790	118	92			29.0909	1650	15.9333	7.8
156	İrnerio	1985	ADPZ	2009	ADPZ	2	2840	114	82			25.6667	1682.28	17	8.4
157	Pamukova-97	1997	ADPZ	2009	ADPZ	2	2003.33	109	86			15.5405	1311.81	13.7667	7.52
158	Karacabey-97	1997	ADPZ	2009	ADPZ	2	1783.33	119	98			12.8947	1757.14	15.3	8.85
159	Bandırma-97	1997	ADPZ	2009	ADPZ	2	1706.67	108	77			18.3333	1090.14	14.2667	8.45
160	Momtchill	2000	ADPZ	2009	ADPZ	2	2806.67	126	102			18.0435	1180.52	15.4333	8.07
161	Tahirova-2000	2000	ADPZ	2009	ADPZ	2	5176.67	119	102			29.9038	1987.52	16.4	9.82
162	Hanlı	2007	ADPZ	2009	ADPZ	2	4060	119	102			19.5833	1887.31	15.1333	9.35
163	Beşköprü	2007	ADPZ	2009	ADPZ	2	1933.33	119	108			17.7632	2103.47	13.4667	8.85
164	Cumhuriyet 75	1975	IZM	2009	ADPZ	2	5773.33	110	105			26.7778	1588.12	13.4	8.6
165	ATA81	1981	IZM	2009	ADPZ	2	3740	119	108			24.1667	1641.55	15.6333	8.3
166	IZMIR85	1985	IZM	2009	ADPZ	2	6163.33	112	86			23.1731	1475.05	14.9	7.6
167	MARAMARA86	1986	IZM	2009	ADPZ	2	3463.33	111	91			23.8372	1381.83	15	8.09
168	KAKLIC88	1988	IZM	2009	ADPZ	2	4820	111	78			24.7872	1675.53	13.1	7.4
169	KASIFBEY95	1995	IZM	2009	ADPZ	2	4293.33	112	88			24.9038	1472.16	15.2667	7.2
170	BASRIBEY95	1995	IZM	2009	ADPZ	2	4636.67	111	77			24.4681	1299	14.9333	8.2
171	GONEN98	1998	IZM	2009	ADPZ	2	4543.33	111	86			13.4615	1811.41	14.6667	8.4
172	ZIYABEY98	1998	IZM	2009	ADPZ	2	5100	110	91			25.1136	1725.98	13.9	7.55
173	META2002	2002	IZM	2009	ADPZ	2	3863.33	110	80			26.25	1599.97	13.0333	7.05
174	MENEMEN	2004	IZM	2009	ADPZ	2	5843.33	112	79			29.1818	1971.95	15.9	8.35
175	ALIBEY	2004	IZM	2009	ADPZ	2	3393.33	111	81			20.8	1507.98	15.2333	7.85
176	Orso	1977	ADA	2009	ADPZ	3	5040	119	96			24.2245	1646.14	16.3	8.22
177	Pandas	1985	ADA	2009	ADPZ	3	3616.67	112	85			28.3984	1802.65	14.7	7.9
178	Çukurova 86	1986	ADA	2009	ADPZ	3	4356.67	117	92			34.7884	1913.49	15.6667	8.57
179	Yüreğir 89	1989	ADA	2009	ADPZ	3	5663.33	113	88			30.9585	1481.58	12.8333	8.45
180	Doğankent 1	1991	ADA	2009	ADPZ	3	4680	112	91			25.1089	1346.83	13.5333	6.8
181	Seyhan 95	1995	ADA	2009	ADPZ	3	3000	109	85			24.4658	1828.69	15.5667	8.15
182	Adana 99	1999	ADA	2009	ADPZ	3	3836.67	115	83			31.9392	1274.19	16.5667	9.5
183	Ceyhan 99	1999	ADA	2009	ADPZ	3	5330	116	87			28.6371	1429.09	14.3667	7.18
184	Karatopak	2006	ADA	2009	ADPZ	3	6130	119	92			30.2928	1605.33	15.6	7.97
185	Osmaniyem	2006	ADA	2009	ADPZ	3	5610	110	98			29.8872	1573.22	14.9333	8.56
186	Aday 1	2010	ADA	2009	ADPZ	3	4623.33	113	83			29.6345	1452.01	14.9667	7.79
187	Akova B-2	1964	ADPZ	2009	ADPZ	3	2956.67	113	119			15	1858.69	16.6333	9.61
188	Aköz-867	1968	ADPZ	2009	ADPZ	3	2866.67	117	115			16.2824	1425.83	17.1333	9.63
189	Sakarya-75	1967	ADPZ	2009	ADPZ	3	2333.33	109	81			17.2805	1269.81	13.5333	9.43
190	Libellula	1983	ADPZ	2009	ADPZ	3	5840	122	93			26.4295	1473.18	17.1	7.81
191	İrnerio	1985	ADPZ	2009	ADPZ	3	3606.67	111	86			25.6117	1560.81	16.2333	8.05
192	Pamukova-97	1997	ADPZ	2009	ADPZ	3	1806.67	110	90			15.4158	1446.81	14.5	8.15
193	Karacabey-97	1997	ADPZ	2009	ADPZ	3	1510	120	100			17.4625	1829.34	16.0333	10.08
194	Bandırma-97	1997	ADPZ	2009	ADPZ	3	1460	108	80			10.3986	1173.29	11.7	7.07
195	Momtchill	2000	ADPZ	2009	ADPZ	3	3376.67	126	104			20.2899	1219.37	15.4	7.93
196	Tahirova-2000	2000	ADPZ	2009	ADPZ	3	5466.67	121	105			26.2791	1862.61	13.8	8.8
197	Hanlı	2007	ADPZ	2009	ADPZ	3	3576.67	116	92			18.9423	1280.16	13.6333	8.45
198	Beşköprü	2007	ADPZ	2009	ADPZ	3	2750	114	100			20.3052	1924.91	16.2667	9.14
199	Cumhuriyet 75	1975	IZM	2009	ADPZ	3	4940	109	90			19.9766	1770.89	14.6333	10.17
200	ATA81	1981	IZM	2009	ADPZ	3	4806.67	116	90			20.6368	1453.08	14.2	7.32
201	IZMIR85	1985	IZM	2009	ADPZ	3	5516.67	115	95			32.9577	1531.76	15.5	8.05
202	MARAMARA86	1986	IZM	2009	ADPZ	3	3193.33	111	91			28.3148	2034.65	14.7333	7.9
203	KAKLIC88	1988	IZM	2009	ADPZ	3	4450	111	87			22.8377	1746.65	16.9	8.61
204	KASIFBEY95	1995	IZM	2009	ADPZ	3	3960	113	89			31.3997	1560.61	16.9333	8.26
205	BASRIBEY95	1995	IZM	2009	ADPZ	3	5396.67	111	77			27.7136	1674.87	15.2667	7.8
206	GONEN98	1998	IZM	2009	ADPZ	3	5643.33	113	67			29.9859	1232.29	14.2667	7.14
207	ZIYABEY98	1998	IZM	2009	ADPZ	3	4853.33	110	87			28.5081	1919.2	12.8333	7.82
208	META2002	2002	IZM	2009	ADPZ	3	5813.33	108	87			31.7073	1980.48	14.2667	8.35
209	MENEMEN	2004	IZM	2009	ADPZ	3	5353.33	110	80			27.2418	1779.75	16.4333	8.15
210	ALIBEY	2004	IZM	2009	ADPZ	3	4256.67	110	82			25.1163	1561.58	16.5667	8.5
211	Orso	1977	ADA	2009	ADANA	1	6000	99	95	36.67		24.9		21.4	9.82
212	Pandas	1985	ADA	2009	ADANA	1	3928.57	93	92	46.54		26.08		20.1	10.9
213	Çukurova 86	1986	ADA	2009	ADANA	1	4285.71	96	107	38.66		25.52		22.16	12.24
214	Yüreğir 89	1989	ADA	2009	ADANA	1	4357.14	98	113	32.65		18.72		20	13.18
215	Doğankent 1	1991	ADA	2009	ADANA	1	4071.43	97	110	36.6		18.18		20	11.92
216	Seyhan 95	1995	ADA	2009	ADANA	1	6142.86	88	117	47.39		25.07		16.2	8.97
217	Adana 99	1999	ADA	2009	ADANA	1	6500	94	115	41.54		31.29		19.9	9.39
218	Ceyhan 99	1999	ADA	2009	ADANA	1	7000	97	110	34.13		32		18.4	9.65
219	Karatopak	2006	ADA	2009	ADANA	1	5214.29	99	100	39.23		27.09		19.8	9.78
220	Osmaniyem	2006	ADA	2009	ADANA	1	5928.57	97	115	41.13		29.33		21.6	10.27
221	Aday 1	2010	ADA	2009	ADANA	1	5714.29	96	108	39.16		27.5		21.2	11.08
222	Akova B-2	1964	ADPZ	2009	ADANA	1	3214.29	99	128	40.3		16.18		20.6	11.3
223	Aköz-867	1968	ADPZ	2009	ADANA	1	3357.14	99	129	46.42		18.5		20.8	12.34
224	Sakarya-75	1967	ADPZ	2009	ADANA	1	4785.71	92	107	45.17		27.75		17.8	10.19
225	Libellula	1983	ADPZ	2009	ADANA	1	6000	101	99	37.34		23.85		20.9	11.22
226	İrnerio	1985	ADPZ	2009	ADANA	1	6928.57	96	104	34.72		32		20.9	9.07
227	Pamukova-97	1997	ADPZ	2009	ADANA	1	5857.14	93	109	37.95		27.37		20.9	10.4
228	Karacabey-97	1997	ADPZ	2009	ADANA	1	5642.86	97	118	42.47		29.47		21.2	11.85
229	Bandırma-97	1997	ADPZ	2009	ADANA	1	5714.29	91	112	52.02		32.84		21.2	10.55
230	Momtchill	2000	ADPZ	2009	ADANA	1	5142.86	103	115	47.41		29.64		21.6	9.18
231	Tahirova-2000	2000	ADPZ	2009	ADANA	1	6428.57	101	114	40.5		33.25		20.4	11
232	Hanlı	2007	ADPZ	2009	ADANA	1	7928.57	100	120	41.49		25.33		19.8	10.72
233	Beşköprü	2007	ADPZ	2009	ADANA	1	6428.57	97	121	40.6		28.7		21	11.01
234	Cumhuriyet 75	1975	IZM	2009	ADANA	1	6142.86	92	117	45.51		26.86		16.8	10.45
235	ATA81	1981	IZM	2009	ADANA	1	5857.14	99	109	34.54		22.73		19	10
236	IZMIR85	1985	IZM	2009	ADANA	1	6714.29	93	100	36.47		31.09		20.6	10
237	MARAMARA86	1986	IZM	2009	ADANA	1	5928.57	95	110	40.54		27.81		19.7	10.67
238	KAKLIC88	1988	IZM	2009	ADANA	1	6428.57	94	101	40.26		32.2		20.5	11.68
239	KASIFBEY95	1995	IZM	2009	ADANA	1	6642.86	97	98	38.26		32.84		21.4	9.32
240	BASRIBEY95	1995	IZM	2009	ADANA	1	6714.29	93	104	37.27		31.45		19.5	9.98
241	GONEN98	1998	IZM	2009	ADANA	1	6214.29	95	99	38.51		33.07		18.2	8.7
242	ZIYABEY98	1998	IZM	2009	ADANA	1	7357.14	93	107	43.66		33.82		16.2	9.1
243	META2002	2002	IZM	2009	ADANA	1	6857.14	93	110	42.54		31.58		16	8.89
244	MENEMEN	2004	IZM	2009	ADANA	1	5714.29	93	100	41.06		30.6		20.4	9.94
245	ALIBEY	2004	IZM	2009	ADANA	1	5357.14	94	98	38.79		31.8		20.4	9.8
246	Orso	1977	ADA	2009	ADANA	2	7357.14			40.78		37.18		19.2	8.55
247	Pandas	1985	ADA	2009	ADANA	2	5214.29			43.74		28		16.6	9.95
248	Çukurova 86	1986	ADA	2009	ADANA	2	6714.29			40.56		29.37		17.4	9.65
249	Yüreğir 89	1989	ADA	2009	ADANA	2	5214.29			48.93		29		19	10.35
250	Doğankent 1	1991	ADA	2009	ADANA	2	5071.43			44.57		16.75		21.1	11.6
251	Seyhan 95	1995	ADA	2009	ADANA	2	7142.86			41.93		32		19.5	9.03
252	Adana 99	1999	ADA	2009	ADANA	2	5928.57			51.94		39.75		20	8.97
253	Ceyhan 99	1999	ADA	2009	ADANA	2	5857.14			43.55		33.33		19.5	9.7
254	Karatopak	2006	ADA	2009	ADANA	2	7071.43			38.67		31.11		18.4	8.55
255	Osmaniyem	2006	ADA	2009	ADANA	2	5285.71			45.37		27.29		19.4	8.45
256	Aday 1	2010	ADA	2009	ADANA	2	5642.86			37.79		32.25		21.8	8.59
257	Akova B-2	1964	ADPZ	2009	ADANA	2	7000			34.35		30.4		22.5	11.79
258	Aköz-867	1968	ADPZ	2009	ADANA	2	7428.57			43.5		32.94		18.4	9.9
259	Sakarya-75	1967	ADPZ	2009	ADANA	2	6357.14			49.26		33.18		19.7	8.9
260	Libellula	1983	ADPZ	2009	ADANA	2	7000			42.22		28.88		19.2	9.28
261	İrnerio	1985	ADPZ	2009	ADANA	2	5785.71			41.61		29.6		19.4	10.25
262	Pamukova-97	1997	ADPZ	2009	ADANA	2	5785.71			39.37		33.4		17.8	9.6
263	Karacabey-97	1997	ADPZ	2009	ADANA	2	6071.43			33.76		35		21.2	11.6
264	Bandırma-97	1997	ADPZ	2009	ADANA	2	5428.57			40.38		28.19		21.6	10.65
265	Momtchill	2000	ADPZ	2009	ADANA	2	7285.71			49.44		34.11		18.2	9.76
266	Tahirova-2000	2000	ADPZ	2009	ADANA	2	6285.71			39.66		37.43		17.6	8.78
267	Hanlı	2007	ADPZ	2009	ADANA	2	5785.71			35.85		29.41		18.9	8.5
268	Beşköprü	2007	ADPZ	2009	ADANA	2	7357.14			49.17		31.43		18.7	10.25
269	Cumhuriyet 75	1975	IZM	2009	ADANA	2	6000			40.51		28.8		21.8	10.6
270	ATA81	1981	IZM	2009	ADANA	2	7571.43			38.82		37.65		18.4	8.9
271	IZMIR85	1985	IZM	2009	ADANA	2	5214.29			44.21		24.47		17.4	10.8
272	MARAMARA86	1986	IZM	2009	ADANA	2	6285.71			41.24		32.17		22.6	11.3
273	KAKLIC88	1988	IZM	2009	ADANA	2	6428.57			45.57		36.24		18.5	9.34
274	KASIFBEY95	1995	IZM	2009	ADANA	2	6500			47.26		32		17.2	9.25
275	BASRIBEY95	1995	IZM	2009	ADANA	2	5000			35.5		26.4		21.2	10.5
276	GONEN98	1998	IZM	2009	ADANA	2	3357.14			38.84		21.33		22.2	11.92
277	ZIYABEY98	1998	IZM	2009	ADANA	2	6071.43			47.07		31.6		20.2	10.3
278	META2002	2002	IZM	2009	ADANA	2	4357.14			43.67		28.47		20	12.75
279	MENEMEN	2004	IZM	2009	ADANA	2	6000			40.89		30.13		20.1	12.3
280	ALIBEY	2004	IZM	2009	ADANA	2	3714.29			39.5		18.57		19.7	11.7
281	Orso	1977	ADA	2009	ADANA	3	6285.71			42.55		27.08		21	9
282	Pandas	1985	ADA	2009	ADANA	3	7071.43			38.12		30.67		21.7	10.45
283	Çukurova 86	1986	ADA	2009	ADANA	3	6214.29			33.64		22.67		19.8	9.95
284	Yüreğir 89	1989	ADA	2009	ADANA	3	6785.71			35.4		31.83		19.8	9.7
285	Doğankent 1	1991	ADA	2009	ADANA	3	5928.57			31.28		22.26		24.7	13.7
286	Seyhan 95	1995	ADA	2009	ADANA	3	3714.29			44.22		15.69		20.9	10.95
287	Adana 99	1999	ADA	2009	ADANA	3	7142.86			39.35		34.49		19.8	10
288	Ceyhan 99	1999	ADA	2009	ADANA	3	6071.43			34.67		22.4		21.5	11.3
289	Karatopak	2006	ADA	2009	ADANA	3	5428.57			35.09		18.1		21.9	10.45
290	Osmaniyem	2006	ADA	2009	ADANA	3	6142.86			37.75		28.38		17.4	8.25
291	Aday 1	2010	ADA	2009	ADANA	3	6285.71			38.6		25.14		18.2	9.8
292	Akova B-2	1964	ADPZ	2009	ADANA	3	5642.86			42.61		31.69		20.3	10.55
293	Aköz-867	1968	ADPZ	2009	ADANA	3	7214.29			36.46		28.23		19.4	9.9
294	Sakarya-75	1967	ADPZ	2009	ADANA	3	6571.43			33.28		27.43		22	10.3
295	Libellula	1983	ADPZ	2009	ADANA	3	5000			33.49		25.14		19.4	10.65
296	İrnerio	1985	ADPZ	2009	ADANA	3	3500			43.81		16		21.6	11.9
297	Pamukova-97	1997	ADPZ	2009	ADANA	3	5500			48.03		31.78		17.5	9.6
298	Karacabey-97	1997	ADPZ	2009	ADANA	3	5928.57			48.23		29.65		20.8	11.75
299	Bandırma-97	1997	ADPZ	2009	ADANA	3	7714.29			43.84		36.86		20.6	10.7
300	Momtchill	2000	ADPZ	2009	ADANA	3	4785.71			31.69		26.46		20.2	10.22
301	Tahirova-2000	2000	ADPZ	2009	ADANA	3	3571.43			44.5		17.5		20.8	10.15
302	Hanlı	2007	ADPZ	2009	ADANA	3	6500			38.67		31.73		21.3	9.88
303	Beşköprü	2007	ADPZ	2009	ADANA	3	6500			45.5		29.83		18.8	10.1
304	Cumhuriyet 75	1975	IZM	2009	ADANA	3	6285.71			35.96		28.6		22.1	10.76
305	ATA81	1981	IZM	2009	ADANA	3	6642.86			40.08		31.09		19	7.8
306	IZMIR85	1985	IZM	2009	ADANA	3	4714.29			38.77		20.8		20.8	8.9
307	MARAMARA86	1986	IZM	2009	ADANA	3	7357.14			43.24		36.22		17.6	9
308	KAKLIC88	1988	IZM	2009	ADANA	3	5142.86			42.4		29.71		20.2	10.3
309	KASIFBEY95	1995	IZM	2009	ADANA	3	5928.57			47.26		29.6		20.4	10.75
310	BASRIBEY95	1995	IZM	2009	ADANA	3	5928.57			38.9		33.66		19	10.3
311	GONEN98	1998	IZM	2009	ADANA	3	6714.29			50.85		25.55		16.6	10.4
312	ZIYABEY98	1998	IZM	2009	ADANA	3	6642.86			38.47		37.27		20	9.45
313	META2002	2002	IZM	2009	ADANA	3	6642.86			44.43		30.91		20	9
314	MENEMEN	2004	IZM	2009	ADANA	3	7142.86			27.45		27.82		21.8	11
315	ALIBEY	2004	IZM	2009	ADANA	3	5571.43			47.01		31.75		15.6	9.7
316	Orso	1977	ADA	2010	IZMIR	1	2124	123	80	31.8	73.4	28.1707	2564	19.3	9
317	Pandas	1985	ADA	2010	IZMIR	1	3008	110	75	36.9	70.4	28.5714	2748	17.2	9.25
318	Çukurova 86	1986	ADA	2010	IZMIR	1	3648	110	85	34.2	72.6	31.7181	3240	17.5	8.85
319	Yüreğir 89	1989	ADA	2010	IZMIR	1	4130	110	85	40.9	70.3	30.3093	2636	15.4	8.65
320	Doğankent 1	1991	ADA	2010	IZMIR	1	2964	111	90	33.6	72.8	31.1111	2768	18	10.4
321	Seyhan 95	1995	ADA	2010	IZMIR	1	2544	109	90	38.7	71.4	33.4764	2568	15.9	9.05
322	Adana 99	1999	ADA	2010	IZMIR	1	3170	109	85	37.8	71.6	28.125	2592	17.2	9.41
323	Ceyhan 99	1999	ADA	2010	IZMIR	1	3514	110	90	40.4	70.9	28.3621	2212	17	9.35
324	Karatopak	2006	ADA	2010	IZMIR	1	4306	111	85	35.4	72.1	35.503	2484	17.3	9.1
325	Osmaniyem	2006	ADA	2010	IZMIR	1	4154	110	90	43.3	74.6	35.6115	2856	16	8.29
326	Aday 1	2010	ADA	2010	IZMIR	1	3804	111	85	39.8	70.3	33.9901	2684	15	7.9
327	Akova B-2	1964	ADPZ	2010	IZMIR	1	1906	116	115	35.6	68.8	15.5152	2212	17.4	11.65
328	Aköz-867	1968	ADPZ	2010	IZMIR	1	1248	115	115	38.5	71.5	19.5918	2700	16	10.05
329	Sakarya-75	1967	ADPZ	2010	IZMIR	1	3486	106	85	40.9	72.8	32.8972	2864	16.4	9.51
330	Libellula	1983	ADPZ	2010	IZMIR	1	3092	123	80	30.4	72.1	28.4422	1852	20.2	10.61
331	İrnerio	1985	ADPZ	2010	IZMIR	1	2484	115	75	29.7	70.1	29.0698	2108	18.1	9
332	Pamukova-97	1997	ADPZ	2010	IZMIR	1	3016	108	80	31.9	71.5	34.0449	2176	15.7	8.97
333	Karacabey-97	1997	ADPZ	2010	IZMIR	1	3968	116	85	44.8	75	36.1905	2844	18.9	12.8
334	Bandırma-97	1997	ADPZ	2010	IZMIR	1	3660	110	80	42.2	72.7	35.3571	2352	16.6	10.53
335	Momtchill	2000	ADPZ	2010	IZMIR	1	3410	120	80	42.7	66.9	27.6389	1956	19.7	9.05
336	Tahirova-2000	2000	ADPZ	2010	IZMIR	1	4202	120	90	41.2	74.5	31.8352	3120	18.3	10.01
337	Hanlı	2007	ADPZ	2010	IZMIR	1	2452	115	90	36.4	71.9	30.1923	2048	16.6	9.73
338	Beşköprü	2007	ADPZ	2010	IZMIR	1	2718	116	80	36.8	74.2	30.837	2244	18.5	11.18
339	Cumhuriyet 75	1975	IZM	2010	IZMIR	1	3818	109	90	44.1	72.4	28.1188	2316	16.1	11.05
340	ATA81	1981	IZM	2010	IZMIR	1	3314	116	90	34	74.5	30.9013	3088	17.3	10.4
341	IZMIR85	1985	IZM	2010	IZMIR	1	4514	110	75	34	75	37.2851	3292	17.2	9.25
342	MARAMARA86	1986	IZM	2010	IZMIR	1	3220	110	100	39.2	73.1	30.3825	3076	16.4	9.13
343	KAKLIC88	1988	IZM	2010	IZMIR	1	3400	109	90	32.9	73.5	33.8667	2948	17.7	9.9
344	KASIFBEY95	1995	IZM	2010	IZMIR	1	2246	110	85	32.7	65.5	29.863	2052	19.6	10.05
345	BASRIBEY95	1995	IZM	2010	IZMIR	1	3816	109	75	34.1	74.1	37.5455	2520	16.6	8.62
346	GONEN98	1998	IZM	2010	IZMIR	1	2972	110	70	32.6	66.5	30.4094	2412	17.3	9.1
347	ZIYABEY98	1998	IZM	2010	IZMIR	1	4118	109	75	38.9	72.8	37.3729	2664	14.4	7.81
348	META2002	2002	IZM	2010	IZMIR	1	3150	109	70	37.7	70.6	38.1651	2012	16.7	9.35
349	MENEMEN	2004	IZM	2010	IZMIR	1	3854	115	60	32.8	72.7	35.6897	2504	19	8.66
350	ALIBEY	2004	IZM	2010	IZMIR	1	3814	115	75	34.1	75.5	37.8947	2112	17.1	8.05
351	Orso	1977	ADA	2010	IZMIR	2	2018		75	32.9	72.1	28.2418	2392	17.4	9.15
352	Pandas	1985	ADA	2010	IZMIR	2	3308		85	35.6	71.8	27.75	2304	19.1	10.38
353	Çukurova 86	1986	ADA	2010	IZMIR	2	3400		90	36.6	70.4	31.4876	3264	18.2	9.2
354	Yüreğir 89	1989	ADA	2010	IZMIR	2	3858		75	41	69	29.6809	2848	20	9.35
355	Doğankent 1	1991	ADA	2010	IZMIR	2	3090		85	34.1	72.5	29.1818	2464	19.6	11
356	Seyhan 95	1995	ADA	2010	IZMIR	2	2938		75	40.1	70.7	33.0088	2756	16.4	8.55
357	Adana 99	1999	ADA	2010	IZMIR	2	3358		85	35.8	70.4	30.625	2488	16.8	9.25
358	Ceyhan 99	1999	ADA	2010	IZMIR	2	3302		85	39.5	69.9	28.5345	2520	17	9.93
359	Karatopak	2006	ADA	2010	IZMIR	2	4008		80	37.7	72.6	35.6216	2800	18	8.94
360	Osmaniyem	2006	ADA	2010	IZMIR	2	4326		85	44.2	76.6	36.7606	3188	18.9	9.7
361	Aday 1	2010	ADA	2010	IZMIR	2	4078		80	39.3	71.6	30.303	2580	15.7	9.18
362	Akova B-2	1964	ADPZ	2010	IZMIR	2	1500		100	35.2	69.4	16.3333	2340	16.9	11.6
363	Aköz-867	1968	ADPZ	2010	IZMIR	2	1182		100	39.2	69.9	19.3	2800	18.1	10.55
364	Sakarya-75	1967	ADPZ	2010	IZMIR	2	3018		80	41.2	71.3	31.4433	2868	16.2	9.6
365	Libellula	1983	ADPZ	2010	IZMIR	2	3132		75	30.2	72.3	28.913	1964	19.3	9.7
366	İrnerio	1985	ADPZ	2010	IZMIR	2	2704		80	31.9	68.4	25.8333	2240	17.3	8.82
367	Pamukova-97	1997	ADPZ	2010	IZMIR	2	2946		70	32.6	70.8	33.2941	2080	16.3	9.75
368	Karacabey-97	1997	ADPZ	2010	IZMIR	2	3836		85	43.9	73.8	36.0606	2940	18.2	11.74
369	Bandırma-97	1997	ADPZ	2010	IZMIR	2	3378		80	41.1	70.8	34.9412	2324	16.1	10.35
370	Momtchill	2000	ADPZ	2010	IZMIR	2	3612		95	43.3	67.6	29.0411	1928	15.2	10.4
371	Tahirova-2000	2000	ADPZ	2010	IZMIR	2	3838		85	40.7	73.7	31.7986	3184	16	9.6
372	Hanlı	2007	ADPZ	2010	IZMIR	2	2490		95	36.6	73.2	30.102	2308	17	10.3
373	Beşköprü	2007	ADPZ	2010	IZMIR	2	2896		80	38.6	73.3	29.6639	2468	17.7	10.17
374	Cumhuriyet 75	1975	IZM	2010	IZMIR	2	4220		80	45.6	72.3	26.9159	2340	16.3	10
375	ATA81	1981	IZM	2010	IZMIR	2	2988		80	33.4	73	31.4286	3364	16.8	9.75
376	IZMIR85	1985	IZM	2010	IZMIR	2	4206		75	34.8	73.8	38.2051	3336	16.5	8.7
377	MARAMARA86	1986	IZM	2010	IZMIR	2	3110		80	40.7	72.2	29.3103	2540	18	10.54
378	KAKLIC88	1988	IZM	2010	IZMIR	2	3572		80	31.8	72.9	34.3689	3192	18	10.16
379	KASIFBEY95	1995	IZM	2010	IZMIR	2	2136		80	32.6	67.2	30.303	1732	19.1	9.66
380	BASRIBEY95	1995	IZM	2010	IZMIR	2	4086		75	33.5	73.8	36	2592	17	9.24
381	GONEN98	1998	IZM	2010	IZMIR	2	2838		70	33.1	65.7	31.7857	2464	17.1	9.67
382	ZIYABEY98	1998	IZM	2010	IZMIR	2	4286		80	36.8	71.9	36.1739	3188	14	8.06
383	META2002	2002	IZM	2010	IZMIR	2	3452		80	39.5	71.5	37.0093	2324	14.9	8.49
384	MENEMEN	2004	IZM	2010	IZMIR	2	4210		75	33.1	71.4	34.1964	3000	19.1	9.7
385	ALIBEY	2004	IZM	2010	IZMIR	2	4434		75	34.4	74.6	36.4384	2276	15.5	8.71
386	Orso	1977	ADA	2010	IZMIR	3	1942		70	32.1	73.7	28.0822	2020	17.5	9.22
387	Pandas	1985	ADA	2010	IZMIR	3	2986		75	36.5	70.3	29.2632	2060	17.1	9.95
388	Çukurova 86	1986	ADA	2010	IZMIR	3	3822		85	36.8	71.8	31.9811	3160	16.9	9.4
389	Yüreğir 89	1989	ADA	2010	IZMIR	3	3776		85	39.6	71.1	30.8	2784	16.4	9.75
390	Doğankent 1	1991	ADA	2010	IZMIR	3	2732		80	33.6	71	33.2075	2696	16.9	9.39
391	Seyhan 95	1995	ADA	2010	IZMIR	3	2820		90	40.5	70.9	33.8333	2856	17.8	9.95
392	Adana 99	1999	ADA	2010	IZMIR	3	3206		90	35.9	70.7	25.5	2452	17.3	10.18
393	Ceyhan 99	1999	ADA	2010	IZMIR	3	3368		80	39.1	71.4	28.1897	2480	15.8	9.12
394	Karatopak	2006	ADA	2010	IZMIR	3	3826		85	37.9	71.1	35.4248	2672	17.9	9.49
395	Osmaniyem	2006	ADA	2010	IZMIR	3	3950		85	44.7	75.3	34.3382	2760	16.9	8.39
396	Aday 1	2010	ADA	2010	IZMIR	3	3904		80	40.7	71.9	30	3068	18.4	10.45
397	Akova B-2	1964	ADPZ	2010	IZMIR	3	1900		105	34.4	68.8	14.4	2112	18.4	12.22
398	Aköz-867	1968	ADPZ	2010	IZMIR	3			110	38	71.3	19.8958	2984	16	9.83
399	Sakarya-75	1967	ADPZ	2010	IZMIR	3	3152		80	42.6	72.4	34.0171	2812	17.3	9.96
400	Libellula	1983	ADPZ	2010	IZMIR	3	3200		85	40.2	71.4	28.0374	1896	16.5	10.4
401	İrnerio	1985	ADPZ	2010	IZMIR	3	2334		75	30.9	69.4	27.5	1900	18.8	9.21
402	Pamukova-97	1997	ADPZ	2010	IZMIR	3	2916		75	32.4	72.5	34.6237	2116	15.5	9.35
403	Karacabey-97	1997	ADPZ	2010	IZMIR	3	3816		95	44.8	75.9	36.1261	3076	17.2	10.95
404	Bandırma-97	1997	ADPZ	2010	IZMIR	3	3506		85	42.1	71.5	36.8675	2264	17.1	10.08
405	Momtchill	2000	ADPZ	2010	IZMIR	3	3536		85	42.1	68.1	26.0563	1820	18.9	9.25
406	Tahirova-2000	2000	ADPZ	2010	IZMIR	3	4038		80	41.3	74.8	31.0937	2744	18.7	10.34
407	Hanlı	2007	ADPZ	2010	IZMIR	3	2718		85	35.8	72.5	30.2727	2196	17.4	10.41
408	Beşköprü	2007	ADPZ	2010	IZMIR	3	2800		90	38.2	74.3	32.037	2152	16.9	10.46
409	Cumhuriyet 75	1975	IZM	2010	IZMIR	3	4106		95	35.3	71.2	29.3684	2284	19.3	9.84
410	ATA81	1981	IZM	2010	IZMIR	3	2842		95	34	72.9	30.2632	3028	18.6	10.65
411	IZMIR85	1985	IZM	2010	IZMIR	3	4184		65	35.4	73.8	37.1154	3200	15.8	8.22
412	MARAMARA86	1986	IZM	2010	IZMIR	3	3138		95	39.2	73.7	31.25	2672	18	10.05
413	KAKLIC88	1988	IZM	2010	IZMIR	3	3206		90	33.1	72.4	31.84	2700	18.1	9.94
414	KASIFBEY95	1995	IZM	2010	IZMIR	3	1972		80	32.6	66.6	28.125	1980	17.7	8.92
415	BASRIBEY95	1995	IZM	2010	IZMIR	3	3942		75	33.5	73.7	39	2388	16.7	8.34
416	GONEN98	1998	IZM	2010	IZMIR	3	2560		75	32.2	66.1	28.8506	2268	14.8	7.93
417	ZIYABEY98	1998	IZM	2010	IZMIR	3	3978		80	38	73	39.3388	2928	13.9	8
418	META2002	2002	IZM	2010	IZMIR	3	3616		90	37.4	71	39.1892	2308	13.2	7.76
419	MENEMEN	2004	IZM	2010	IZMIR	3	3940		80	34.6	70.9	37.8333	2808	16.3	8.81
420	ALIBEY	2004	IZM	2010	IZMIR	3	3962		75	35.8	74.3	39.2405	2224	17.4	8.02
421	Orso	1977	ADA	2010	ADPZ	1	4134.29	116	98	30.8	73.2	21.2085	1191	18.6	7.5
422	Pandas	1985	ADA	2010	ADPZ	1	6140	108	90	39.5	74.8	34.375	1298	19.2	8.65
423	Çukurova 86	1986	ADA	2010	ADPZ	1	3700	108	97	31.5	66.8	26.2438	1320	18.6	9.7
424	Yüreğir 89	1989	ADA	2010	ADPZ	1	4877.14	110	95	33.3	72.8	28.1596	1418	17.2	8.45
425	Doğankent 1	1991	ADA	2010	ADPZ	1	4822.86	109	100	31.1	73.2	33.375	1376	17.9	8.55
426	Seyhan 95	1995	ADA	2010	ADPZ	1	5154.29	103	98	33.1	71.2	27.0042	1403	17.8	8.45
427	Adana 99	1999	ADA	2010	ADPZ	1	6325.71	108	101	33.9	75.6	37.6227	1534	19	16.6
428	Ceyhan 99	1999	ADA	2010	ADPZ	1	6770	109	92	36.5	73.6	39.6925	1263	17.5	8.75
429	Karatopak	2006	ADA	2010	ADPZ	1	7518.57	116	97	38.7	76.4	32.7005	1135	18.2	7.85
430	Osmaniyem	2006	ADA	2010	ADPZ	1	7261.43	107	100	40.4	77.6	36.8704	1509	17	8.35
431	Aday 1	2010	ADA	2010	ADPZ	1	6105.71	108	98	32.4	72.4	29.765	1435	18.7	8.8
432	Akova B-2	1964	ADPZ	2010	ADPZ	1	3262.86	114	132		0	24.5033	1350	17	9.95
433	Aköz-867	1968	ADPZ	2010	ADPZ	1	3105.71	113	130		0	26.7669	1356	17	9.1
434	Sakarya-75	1967	ADPZ	2010	ADPZ	1	5022.86	102	84	36.8	71.2	35.3702	1231	17.2	9
435	Libellula	1983	ADPZ	2010	ADPZ	1	4865.71	116	85	28.4	71.2	28.7048	1257	19.9	8.6
436	İrnerio	1985	ADPZ	2010	ADPZ	1	4175.71	108	85	30.2	72.8	26.7053	1404	19.3	8.15
437	Pamukova-97	1997	ADPZ	2010	ADPZ	1	4668.57	108	95	28.7	74.4	33.4656	1410	16.7	8.4
438	Karacabey-97	1997	ADPZ	2010	ADPZ	1	8010	110	107	37.4	78	38.5157	1303	17.8	9.6
439	Bandırma-97	1997	ADPZ	2010	ADPZ	1	5572.86	103	100	40.3	73.6	38.5551	1434	14.7	9.25
440	Momtchill	2000	ADPZ	2010	ADPZ	1	5000	117	110	40.1	76	34.4315	1015	18.2	8.85
441	Tahirova-2000	2000	ADPZ	2010	ADPZ	1	7708.57	116	105	35.1	76	35.2841	1308	18.9	10.05
442	Hanlı	2007	ADPZ	2010	ADPZ	1	5951.43	110	105	35.8	76.8	25.7764	1334	18.6	9.9
443	Beşköprü	2007	ADPZ	2010	ADPZ	1	5648.57	110	105	36.8	76.8	31.9716	1007	19.5	10.55
444	Cumhuriyet 75	1975	IZM	2010	ADPZ	1	4908.57	104	102	36.3	72	28.1782	1294	16.4	8.25
445	ATA81	1981	IZM	2010	ADPZ	1	4788.57	114	95	28.1	66	39.0769	1100	19.1	9.9
446	IZMIR85	1985	IZM	2010	ADPZ	1	5204.29	109	95	32.9	73.2	29.5541	1222	17.9	8.8
447	MARAMARA86	1986	IZM	2010	ADPZ	1	5371.43	108	95	30.9	70.8	33.7879	1415	18.6	9.75
448	KAKLIC88	1988	IZM	2010	ADPZ	1	4862.86	108	97	31.1	74.4	31.25	1268	19.6	9.45
449	KASIFBEY95	1995	IZM	2010	ADPZ	1	4980	110	86	30.6	71.2	30.0469	1307	19.1	7.45
450	BASRIBEY95	1995	IZM	2010	ADPZ	1	5022.86	108	84	33.2	72.8	0	1262	19.2	8.92
451	GONEN98	1998	IZM	2010	ADPZ	1	5000	110	92	31.1	70.8	28.8618	1300	16.7	8.1
452	ZIYABEY98	1998	IZM	2010	ADPZ	1	7150	107	95	33.8	72	41.4488	1658	15.8	8.4
453	META2002	2002	IZM	2010	ADPZ	1	6224.29	106	87	35.1	70	23.3565	1213	16.2	8.55
454	MENEMEN	2004	IZM	2010	ADPZ	1	5314.29	107	85	33.2	72.4	31.0096	1210	17.2	8.9
455	ALIBEY	2004	IZM	2010	ADPZ	1	4762.86	107	76	31.5	73.2	20	1325	19.3	9.85
456	Orso	1977	ADA	2010	ADPZ	2	4402.86	116	90	30.9	73.6	23.277	1294	17	7.5
457	Pandas	1985	ADA	2010	ADPZ	2	5954.29	109	93	39.5	75.6	37.1591	1507	16.1	7.95
458	Çukurova 86	1986	ADA	2010	ADPZ	2	4482.86	110	100	31.7	67.2	24.71	1355	18.7	8
459	Yüreğir 89	1989	ADA	2010	ADPZ	2	4742.86	109	95	33.7	73.6	20.8868	1304	19.3	7.65
460	Doğankent 1	1991	ADA	2010	ADPZ	2	4465.71	110	86	31.8	73.2	27.0199	1447	20.7	9.25
461	Seyhan 95	1995	ADA	2010	ADPZ	2	3697.14	102	92	33.4	71.2	31.3235	1338	16.7	7.85
462	Adana 99	1999	ADA	2010	ADPZ	2	6851.43	108	104	34.3	75.6	34.7495	1478	18.4	10.25
463	Ceyhan 99	1999	ADA	2010	ADPZ	2	5891.43	109	97	36.1	74	34.6194	1257	18.2	8.9
464	Karatopak	2006	ADA	2010	ADPZ	2	6834.29	115	90	37.6	76.8	38.2638	1268	16.4	7.95
465	Osmaniyem	2006	ADA	2010	ADPZ	2	7040	109	97	40.7	78	31.6157	1348	17.4	8.2
466	Aday 1	2010	ADA	2010	ADPZ	2	6657.14	109	100	33.8	72.8	33.241	1314	18.7	8.6
467	Akova B-2	1964	ADPZ	2010	ADPZ	2	2977.14	115	120		0	17.8138	1176	18.9	9.4
468	Aköz-867	1968	ADPZ	2010	ADPZ	2	2914.29	113	106		0	24.2308	1239	18.5	10.1
469	Sakarya-75	1967	ADPZ	2010	ADPZ	2	4482.86	107	82	36.1	71.6	35.0769	1362	16.5	8.6
470	Libellula	1983	ADPZ	2010	ADPZ	2	4034.29	116	86	28.1	71.2	22.3822	1063	18.9	8.55
471	İrnerio	1985	ADPZ	2010	ADPZ	2	3874.29	109	77	30.3	72.8	24.4499	1314	18.2	7.75
472	Pamukova-97	1997	ADPZ	2010	ADPZ	2	4982.86	107	90	28.2	74.4	36.671	1416	16.8	9
473	Karacabey-97	1997	ADPZ	2010	ADPZ	2	7537.14	114	100	36.7	78.4	35.7542	1436	17.5	8.95
474	Bandırma-97	1997	ADPZ	2010	ADPZ	2	6208.57	104	96	40.5	74	34.4464	1478	15.2	9.3
475	Momtchill	2000	ADPZ	2010	ADPZ	2	4317.14	118	105	40.1	76	25.5102	1256	14.8	9.1
476	Tahirova-2000	2000	ADPZ	2010	ADPZ	2	7231.43	116	95	36.3	76	35.4474	1371	19	10.05
477	Hanlı	2007	ADPZ	2010	ADPZ	2	5800	113	96	35.5	77.2	27.3936	1358	17.8	9.58
478	Beşköprü	2007	ADPZ	2010	ADPZ	2	4000	110	112	36.9	77.2	22.5236	1246	17.9	9.05
479	Cumhuriyet 75	1975	IZM	2010	ADPZ	2	4851.43	10	106	37.8	72	29.9051	1434	17	10.2
480	ATA81	1981	IZM	2010	ADPZ	2	4525.71	110	90	29.1	66.8	27.972	1260	17.6	8.95
481	IZMIR85	1985	IZM	2010	ADPZ	2	6672.86	108	87	32.7	73.2	33.5595	1383	17.1	8.65
482	MARAMARA86	1986	IZM	2010	ADPZ	2	6098.57	109	80	30.7	71.2	27.8868	1262	18.8	8.55
483	KAKLIC88	1988	IZM	2010	ADPZ	2	6400	108	89	31.7	74.8	31.5847	1429	17.6	8.45
484	KASIFBEY95	1995	IZM	2010	ADPZ	2	5257.14	110	89	30.1	71.2	30.0866	1255	19.2	8.45
485	BASRIBEY95	1995	IZM	2010	ADPZ	2	6131.43	108	84	32.2	72.8	36.5039	1364	19.1	9.25
486	GONEN98	1998	IZM	2010	ADPZ	2	5008.57	109	85	31.9	71.6	24.3346	1166	16.8	8.95
487	ZIYABEY98	1998	IZM	2010	ADPZ	2	7114.29	105	95	33.7	72	37.6768	1370	16.7	7.7
488	META2002	2002	IZM	2010	ADPZ	2	6365.71	106	87	35.3	70.8	37.6179	1520	15.3	7.95
489	MENEMEN	2004	IZM	2010	ADPZ	2	5511.43	107	81	33.7	72.4	32.3864	1270	19.1	8.65
490	ALIBEY	2004	IZM	2010	ADPZ	2	5645.71	107	84	32.1	73.6	33.0519	1540	18.5	9.15
491	Orso	1977	ADA	2010	ADPZ	3	4742.86	116	101	30.9	73.2	28.9436	1302	19.5	9
492	Pandas	1985	ADA	2010	ADPZ	3	6105.71	109	85	39.7	75.2	24.0092	1476	18.5	8.8
493	Çukurova 86	1986	ADA	2010	ADPZ	3	4440	110	110	31.1	67.2	39.6961	1438	19.2	10
494	Yüreğir 89	1989	ADA	2010	ADPZ	3	5988.57	110	95	33.5	73.2	54.4118	1110	18	10.05
495	Doğankent 1	1991	ADA	2010	ADPZ	3	5740	109	85	31.9	72.8	35.7041	1389	18.3	9.1
496	Seyhan 95	1995	ADA	2010	ADPZ	3	4528.57	104	100	33.3	71.2	28.6121	1470	18	8.65
497	Adana 99	1999	ADA	2010	ADPZ	3	6365.71	109	101	34.1	75.6	32.8932	1388	18.3	10.7
498	Ceyhan 99	1999	ADA	2010	ADPZ	3	6118.57	110	90	36.7	74.4	37.0253	1146	18.6	8.95
499	Karatopak	2006	ADA	2010	ADPZ	3	7682.86	115	85	37.9	76.4	31.9218	1163	18.7	8.55
500	Osmaniyem	2006	ADA	2010	ADPZ	3	6580	108	101	40.1	77.6	33.7229	1683	19.2	8.7
501	Aday 1	2010	ADA	2010	ADPZ	3	6294.29	108	100	32.1	72	28.699	1252	19.1	9.55
502	Akova B-2	1964	ADPZ	2010	ADPZ	3	2317.14	115	138		0	20.2112	1473	18.7	10.15
503	Aköz-867	1968	ADPZ	2010	ADPZ	3	2377.14	114	130		0	19.7719	986	15.9	9.2
504	Sakarya-75	1967	ADPZ	2010	ADPZ	3	4897.14	107	80	36.7	71.6	74.717	1433	16.1	9.8
505	Libellula	1983	ADPZ	2010	ADPZ	3	4308.57	116	92	28.7	71.2	31.1633	1308	18.7	9.85
506	İrnerio	1985	ADPZ	2010	ADPZ	3	3302.86	112	82	30.2	72.8	28.4884	1379	18.2	7.6
507	Pamukova-97	1997	ADPZ	2010	ADPZ	3	4731.43	106	96	29.7	74.4	33.0556	1437	16.6	8.25
508	Karacabey-97	1997	ADPZ	2010	ADPZ	3	7645.71	109	108	36.9	78	35.4827	1504	18.4	10.1
509	Bandırma-97	1997	ADPZ	2010	ADPZ	3	5937.14	105	95	40.7	73.6	34.413	1313	16.2	9.25
510	Momtchill	2000	ADPZ	2010	ADPZ	3	4314.29	118	98	40.3	76	29.4793	1211	18.3	10.1
511	Tahirova-2000	2000	ADPZ	2010	ADPZ	3	8334.29	115	95	36.2	76	35.2941	1491	19.1	9.7
512	Hanlı	2007	ADPZ	2010	ADPZ	3	5660	110	99	35.7	77.6	30.3061	1332	18.5	9.75
513	Beşköprü	2007	ADPZ	2010	ADPZ	3	5797.14	109	97	37.1	76.8	25.4011	1558	19.1	8.8
514	Cumhuriyet 75	1975	IZM	2010	ADPZ	3	5108.57	105	95	36.9	72	26.6846	1134	19.8	8.95
515	ATA81	1981	IZM	2010	ADPZ	3	5051.43	110	105	28.9	66.8	35.3521	1342	19.7	9.45
516	IZMIR85	1985	IZM	2010	ADPZ	3	5811.43	108	89	32.1	72.8	35.4878	1496	18.6	7.9
517	MARAMARA86	1986	IZM	2010	ADPZ	3	5120	108	97	30.4	70.8	37.2064	1626	18.3	9.95
518	KAKLIC88	1988	IZM	2010	ADPZ	3	5440	107	96	31.9	74.4	27.625	1665	20.4	9.4
519	KASIFBEY95	1995	IZM	2010	ADPZ	3	3588.57	110	91	30.3	71.2	46.2036	1111	19.6	8.7
520	BASRIBEY95	1995	IZM	2010	ADPZ	3	5737.14	106	76	32.1	72.8	36.7521	1429	19.7	8.7
521	GONEN98	1998	IZM	2010	ADPZ	3	5045.71	109	82	31.2	71.2	36.9048	1034	18.7	8.7
522	ZIYABEY98	1998	IZM	2010	ADPZ	3	7305.71	107	90	33.1	72	34.7443	1534	16.2	7.95
523	META2002	2002	IZM	2010	ADPZ	3	5817.14	103	89	35.2	70.8	38.0519	1501	16.1	8.2
524	MENEMEN	2004	IZM	2010	ADPZ	3	4660	107	90	33.3	72.4	28.3039	1456	18.6	8.55
525	ALIBEY	2004	IZM	2010	ADPZ	3	5340	107	88	32.5	73.2	25.5549	1257	19.4	8.4
526	Orso	1977	ADA	2010	ADANA	1	4738.57		89	42.12		28.5714		21.5	9.2
527	Pandas	1985	ADA	2010	ADANA	1	4585.71		90	52.03		33.3333		20.8	10.2
528	Çukurova 86	1986	ADA	2010	ADANA	1	4815		115	42.17		35.2941		20.2	10.1
529	Yüreğir 89	1989	ADA	2010	ADANA	1	4662.14		96	45.6		37.5		19.6	11.3
530	Doğankent 1	1991	ADA	2010	ADANA	1	3897.86		101	33.21		21.4286		21.1	10.3
531	Seyhan 95	1995	ADA	2010	ADANA	1	4738.57		106	44.48		35.7143		19.9	10.1
532	Adana 99	1999	ADA	2010	ADANA	1	4585.71		103	43.89		33.3333		20.8	11
533	Ceyhan 99	1999	ADA	2010	ADANA	1	4967.86		100	44.7		33.3333		19.1	9.4
534	Karatopak	2006	ADA	2010	ADANA	1	5273.57		108	43.93		38.4615		19.3	8.7
535	Osmaniyem	2006	ADA	2010	ADANA	1	4662.14		105	54.7		28.5714		19.8	9.1
536	Aday 1	2010	ADA	2010	ADANA	1	4662.14		100	46.81		29.4118		19.3	10.3
537	Akova B-2	1964	ADPZ	2010	ADANA	1	4585.71		140	49.81		33.3333		18.7	10.6
538	Aköz-867	1968	ADPZ	2010	ADANA	1	2980.71		142	48.71		21.4286		20.4	10.7
539	Sakarya-75	1967	ADPZ	2010	ADANA	1	4509.29		99	48.14		38.4615		18.3	10
540	Libellula	1983	ADPZ	2010	ADANA	1	4203.57		90	38.75		25		21.8	9.3
541	İrnerio	1985	ADPZ	2010	ADANA	1	4738.57		88	41.22		30.7692		19.7	8.1
542	Pamukova-97	1997	ADPZ	2010	ADANA	1	5120.71		96	36.04		33.3333		18.3	9.2
543	Karacabey-97	1997	ADPZ	2010	ADANA	1	4815		109	42.78		35.7143		17.1	8.8
544	Bandırma-97	1997	ADPZ	2010	ADANA	1	4891.43		102	51.26		27.7778		16.9	9.2
545	Momtchill	2000	ADPZ	2010	ADANA	1	3362.86		117	46.07		28.5714		22.2	8.8
546	Tahirova-2000	2000	ADPZ	2010	ADANA	1	5273.57		102	46.73		31.25		19.8	10
547	Hanlı	2007	ADPZ	2010	ADANA	1	4891.43		115	45.9		31.25		19.8	10
548	Beşköprü	2007	ADPZ	2010	ADANA	1	4891.43		106	44.58		25		20.8	11
549	Cumhuriyet 75	1975	IZM	2010	ADANA	1	4891.43		108	38.585		28.869		20.175	10.3
550	ATA81	1981	IZM	2010	ADANA	1	4662.14		112	38.23		28.5714		20.4	10.9
551	IZMIR85	1985	IZM	2010	ADANA	1	5120.71		104.5	38.94		29.1667		19.95	9.7
552	MARAMARA86	1986	IZM	2010	ADANA	1	4891.43		105	39.79		25		20	10
553	KAKLIC88	1988	IZM	2010	ADANA	1	5273.57		104	38.09		33.3333		19.9	9.4
554	KASIFBEY95	1995	IZM	2010	ADANA	1	5350		98	39.34		23.5294		17.8	8.3
555	BASRIBEY95	1995	IZM	2010	ADANA	1	5044.29		93	37.88		37.5		20.2	9.8
556	GONEN98	1998	IZM	2010	ADANA	1	5273.57		81	42.24		31.25		17.7	8.9
557	ZIYABEY98	1998	IZM	2010	ADANA	1	6420		99	45.92		33.3333		16.1	8.7
558	META2002	2002	IZM	2010	ADANA	1	6037.86		97	46.63		40		17.5	9.1
559	MENEMEN	2004	IZM	2010	ADANA	1	5426.43		90	36.64		35.7143		20.1	9.2
560	ALIBEY	2004	IZM	2010	ADANA	1	5579.29		89	41.33		35.7143		21.6	10.1
561	Orso	1977	ADA	2010	ADANA	2	5502.86		91	36.64		27.2727		23	10.3
562	Pandas	1985	ADA	2010	ADANA	2	5044.29		87	43.72		38.4615		17.7	9.7
563	Çukurova 86	1986	ADA	2010	ADANA	2	5579.29		115	38.05		26.6667		19.5	10
564	Yüreğir 89	1989	ADA	2010	ADANA	2	6114.29		98	45.28		30.7692		18.8	10.4
565	Doğankent 1	1991	ADA	2010	ADANA	2	4127.14		96	34.65		26.6667		19.7	9.1
566	Seyhan 95	1995	ADA	2010	ADANA	2	5502.86		97	40.32		25		18.9	9.5
567	Adana 99	1999	ADA	2010	ADANA	2	5044.29		105	38.27		31.5789		19.5	9.9
568	Ceyhan 99	1999	ADA	2010	ADANA	2	4738.57		105	46.4		33.3333		19.4	9.7
569	Karatopak	2006	ADA	2010	ADANA	2	6190.71		101	44.74		35.7143		19.3	9.4
570	Osmaniyem	2006	ADA	2010	ADANA	2	3745		105	49.15		35.2941		21.5	10
571	Aday 1	2010	ADA	2010	ADANA	2	4662.14		102	45.15		36.3636		19.9	9.9
572	Akova B-2	1964	ADPZ	2010	ADANA	2	5426.43		137	44.79		25		20.2	11
573	Aköz-867	1968	ADPZ	2010	ADANA	2	5655.71		134	48.3		15.3846		20.1	10.1
574	Sakarya-75	1967	ADPZ	2010	ADANA	2	5426.43		93	43.5		40		19.2	8.4
575	Libellula	1983	ADPZ	2010	ADANA	2	5273.57		89	33.03		22.2222		21	9.3
576	İrnerio	1985	ADPZ	2010	ADANA	2	3897.86		94	41.4		25		21.2	9.2
577	Pamukova-97	1997	ADPZ	2010	ADANA	2	6037.86		100	37.68		26.6667		17.1	8.6
578	Karacabey-97	1997	ADPZ	2010	ADANA	2	5273.57		113	43.25		28.5714		19.1	11
579	Bandırma-97	1997	ADPZ	2010	ADANA	2	3057.14		96	49.43		35.7143		16.9	9.4
580	Momtchill	2000	ADPZ	2010	ADANA	2	5732.14		118	47.24		23.0769		21.7	9.3
581	Tahirova-2000	2000	ADPZ	2010	ADANA	2	5579.29		100	45.08		35.7143		19.1	10.7
582	Hanlı	2007	ADPZ	2010	ADANA	2	4356.43		110	41.93		41.6667		20.2	10.1
583	Beşköprü	2007	ADPZ	2010	ADANA	2	6878.57		109	43.66		21.0526		21.5	11.9
584	Cumhuriyet 75	1975	IZM	2010	ADANA	2	4738.57		102	54.92		29.4118		15.7	10.3
585	ATA81	1981	IZM	2010	ADANA	2	5120.71		113	34.63		25		19.6	11.1
586	IZMIR85	1985	IZM	2010	ADANA	2	4891.43		91	35.2		37.5		20.7	9.5
587	MARAMARA86	1986	IZM	2010	ADANA	2	5885		110	40.89		37.5		16.6	9.3
588	KAKLIC88	1988	IZM	2010	ADANA	2	5426.43		106	37.99		33.3333		18.3	9.3
589	KASIFBEY95	1995	IZM	2010	ADANA	2	4127.14		101	39.58		29.4118		17.9	9.3
590	BASRIBEY95	1995	IZM	2010	ADANA	2	5502.86		93	37.88		27.7778		21.5	10.2
591	GONEN98	1998	IZM	2010	ADANA	2	4356.43		100	51.66		33.3333		15.7	11.1
592	ZIYABEY98	1998	IZM	2010	ADANA	2	5579.29		100	46.91		38.8889		16.7	8.4
593	META2002	2002	IZM	2010	ADANA	2	4891.43		94	46.51		35.7143		17.4	9.2
594	MENEMEN	2004	IZM	2010	ADANA	2	4738.57		94	39.61		30.7692		20.4	9.8
595	ALIBEY	2004	IZM	2010	ADANA	2	2827.86		92	35.95		27.7778		20.9	10.1
596	Orso	1977	ADA	2010	ADANA	3	4356.43		88	39.82		27.2727		22.1	9.4
597	Pandas	1985	ADA	2010	ADANA	3	5044.29		89	49.02		38.4615		20.5	10.1
598	Çukurova 86	1986	ADA	2010	ADANA	3	4127.14		112	40.77		26.6667		19.4	9.8
599	Yüreğir 89	1989	ADA	2010	ADANA	3	5350		97	49.22		30.7692		17.9	9.3
600	Doğankent 1	1991	ADA	2010	ADANA	3	4127.14		100	36.29		26.6667		19.8	9.2
601	Seyhan 95	1995	ADA	2010	ADANA	3	3133.57		102	46.67		25		19	9.8
602	Adana 99	1999	ADA	2010	ADANA	3	5350		101	36.24		31.5789		19.6	10.3
603	Ceyhan 99	1999	ADA	2010	ADANA	3	4509.29		102	46.07		33.3333		17.3	9.3
604	Karatopak	2006	ADA	2010	ADANA	3	5350		105	40.82		35.7143		19.9	9.7
605	Osmaniyem	2006	ADA	2010	ADANA	3	5120.71		101	52.68		35.2941		18.9	8.5
606	Aday 1	2010	ADA	2010	ADANA	3	4891.43		103	48.82		36.3636		19.4	9.4
607	Akova B-2	1964	ADPZ	2010	ADANA	3	4662.14		137	49.15		25		19.2	9.8
608	Aköz-867	1968	ADPZ	2010	ADANA	3	5502.86		139	50.75		15.3846		18.3	9.6
609	Sakarya-75	1967	ADPZ	2010	ADANA	3	5044.29		98	52.98		40		17.2	9.9
610	Libellula	1983	ADPZ	2010	ADANA	3	4662.14		88	40.77		22.2222		18.7	9
611	İrnerio	1985	ADPZ	2010	ADANA	3	3057.14		89	37.49		25		20.1	8.2
612	Pamukova-97	1997	ADPZ	2010	ADANA	3	3821.43		95	37.41		26.6667		17.7	8.9
613	Karacabey-97	1997	ADPZ	2010	ADANA	3	4967.86		110	32.4		28.5714		19.8	12
614	Bandırma-97	1997	ADPZ	2010	ADANA	3	5732.14		100	48.03		35.7143		17.5	9.8
615	Momtchill	2000	ADPZ	2010	ADANA	3	4432.86		110	47.85		23.0769		21.9	8.6
616	Tahirova-2000	2000	ADPZ	2010	ADANA	3	4203.57		100	45.83		35.7143		19.1	10.9
617	Hanlı	2007	ADPZ	2010	ADANA	3	5655.71		117	42.02		41.6667		20.3	11.3
618	Beşköprü	2007	ADPZ	2010	ADANA	3	4585.71		108	48.39		21.0526		21.6	11
619	Cumhuriyet 75	1975	IZM	2010	ADANA	3	5044.29		108	50.73		29.4118		18.5	10.7
620	ATA81	1981	IZM	2010	ADANA	3	5961.43		109	36.98		25		20.2	10.7
621	IZMIR85	1985	IZM	2010	ADANA	3	4509.29		89	37.18		37.5		19.2	8.8
622	MARAMARA86	1986	IZM	2010	ADANA	3	6190.71		108	41.88		37.5		19.5	9.7
623	KAKLIC88	1988	IZM	2010	ADANA	3	5808.57		102	39.86		33.3333		17.8	9.4
624	KASIFBEY95	1995	IZM	2010	ADANA	3	4891.43		98	37.9		29.4118		21.1	9.6
625	BASRIBEY95	1995	IZM	2010	ADANA	3	4509.29		90	37.94		27.7778		20.5	10
626	GONEN98	1998	IZM	2010	ADANA	3	5808.57		85	39.03		33.3333		17.4	8.5
627	ZIYABEY98	1998	IZM	2010	ADANA	3	5350		98	44.8		38.8889		17	9
628	META2002	2002	IZM	2010	ADANA	3	3974.29		101	38.81		35.7143		17.3	9.1
629	MENEMEN	2004	IZM	2010	ADANA	3	5197.14		94	36.62		30.7692		19	8.9
630	ALIBEY	2004	IZM	2010	ADANA	3	4356.43		93	34.16		27.7778		20.1	9.1
631	Orso	1977	ADA	2011	IZMIR	1	5640	115	105	40.45	79.1	39.8148	2228	21
632	Pandas	1985	ADA	2011	IZMIR	1	6190	107	85	52.7	78.6	42.1875	2204	19.5
633	Çukurova 86	1986	ADA	2011	IZMIR	1	5504	110	115	44.75	77.5	36.039	2638	19.7
634	Yüreğir 89	1989	ADA	2011	IZMIR	1	6534	110	105	48.6	77.6	38.0208	2004	17.9
635	Doğankent 1	1991	ADA	2011	IZMIR	1	6024	108	110	44.5	79.1	38.2979	2540	18.6
636	Seyhan 95	1995	ADA	2011	IZMIR	1	6772	103	100	51.3	76.9	38.8601	2006	18.6
637	Adana 99	1999	ADA	2011	IZMIR	1	6604	111	105	47.2	78.6	38.9655	2224	18.7
638	Ceyhan 99	1999	ADA	2011	IZMIR	1	6360	111	100	48.45	80.1	44.7205	1320	19
639	Karatopak	2006	ADA	2011	IZMIR	1	6388	110	110	47.55	79	41.2214	2026	18.9
640	Osmaniyem	2006	ADA	2011	IZMIR	1	5882	109	100	53.4	78.9	36.6667	2850	19.9
641	Aday 1	2010	ADA	2011	IZMIR	1	6258	110	140	47.95	78	41.958	2180	18.6
642	Akova B-2	1964	ADPZ	2011	IZMIR	1	3472	112	140	46.7	77.3	27.7778	2720	20
643	Aköz-867	1968	ADPZ	2011	IZMIR	1	4236	111	95	47.2	77.7	32.4138	3312	19
644	Sakarya-75	1967	ADPZ	2011	IZMIR	1	5536	101	95	47.35	77.1	40.6504	2016	16.6
645	Libellula	1983	ADPZ	2011	IZMIR	1	4944	112	85	43.5	76.3	40.7407	2568	19.8
646	İrnerio	1985	ADPZ	2011	IZMIR	1	5550	105	95	44.9	76.7	37.3134	2290	22.6
647	Pamukova-97	1997	ADPZ	2011	IZMIR	1	5252	102	120	42.8	79	39.1608	2000	17.9
648	Karacabey-97	1997	ADPZ	2011	IZMIR	1	6266	104	105	49.55	79.1	36.2538	2620	18.8
649	Bandırma-97	1997	ADPZ	2011	IZMIR	1	5600	101	120	50.45	76.7	40.2116	2400	17.6
650	Momtchill	2000	ADPZ	2011	IZMIR	1	4490	112	115	47.05	78.6	33.3333	2528	22.6
651	Tahirova-2000	2000	ADPZ	2011	IZMIR	1	6040	112	115	46.5	78.6	46.7213	3442	20.8
652	Hanlı	2007	ADPZ	2011	IZMIR	1	5878	110	120	44.15	79.2	41.7508	2398	20.1
653	Beşköprü	2007	ADPZ	2011	IZMIR	1	6146	111	115	47.6	80.9	39.759	3228	21
654	Cumhuriyet 75	1975	IZM	2011	IZMIR	1	5378	103	120	53.05	77.5	40.6667	2410	17.2
655	ATA81	1981	IZM	2011	IZMIR	1	4878	111	100	41.05	75.7	34.1772	3660	20.4
656	IZMIR85	1985	IZM	2011	IZMIR	1	6262	104	110	41.75	78.7	39.5062	3354	20.2
657	MARAMARA86	1986	IZM	2011	IZMIR	1	5796	110	105	46.75	80.4	37.6316	3080	18.3
658	KAKLIC88	1988	IZM	2011	IZMIR	1	6022	104	110	42.1	78.7	38.4384	2770	19.5
659	KASIFBEY95	1995	IZM	2011	IZMIR	1	6304	110	100	41.8	75.9	42	2678	21.3
660	BASRIBEY95	1995	IZM	2011	IZMIR	1	6028	105	95	39.45	78.6	43.8871	3120	18.8
661	GONEN98	1998	IZM	2011	IZMIR	1	6222	110	95	44.25	79.5	38.8889	2712	18.7
662	ZIYABEY98	1998	IZM	2011	IZMIR	1	6216	103	105	48.15	78.8	40.4412	3406	17.4
663	META2002	2002	IZM	2011	IZMIR	1	6450	101	100	46.8	77	41.5385	2554	17.7
664	MENEMEN	2004	IZM	2011	IZMIR	1	5408	104	100	39.7	78.2	40.8451	3036	19.6
665	ALIBEY	2004	IZM	2011	IZMIR	1	5514	104	95	41.55	77.8	39.6552	3080	19.9
666	Orso	1977	ADA	2011	IZMIR	2	4986		100	42.65	77.7	38.2979	2482	22
667	Pandas	1985	ADA	2011	IZMIR	2	5682		90	50.95	76.6	41.3043	1990	19.6
668	Çukurova 86	1986	ADA	2011	IZMIR	2	5854		115	45.8	78.8	39.4495	2998	19.2
669	Yüreğir 89	1989	ADA	2011	IZMIR	2	5642		100	48.3	78.7	34.1772	1902	19.6
670	Doğankent 1	1991	ADA	2011	IZMIR	2	6664		110	45.45	78.3	38.5185	2624	20.6
671	Seyhan 95	1995	ADA	2011	IZMIR	2	6410		100	52.1	77.5	44.0945	1882	19.6
672	Adana 99	1999	ADA	2011	IZMIR	2	6196		100	48.4	79.5	40.2174	2134	18.8
673	Ceyhan 99	1999	ADA	2011	IZMIR	2	6878		100	48.05	79.3	41.3534	2118	19.2
674	Karatopak	2006	ADA	2011	IZMIR	2	6978		110	48.55	78.7	38.7097	2540	17.4
675	Osmaniyem	2006	ADA	2011	IZMIR	2	5768		100	55.7	80.9	37.6344	2140	20.5
676	Aday 1	2010	ADA	2011	IZMIR	2	5986		145	50.3	78.4	40.7692	2810	19
677	Akova B-2	1964	ADPZ	2011	IZMIR	2	3346		145	47.25	76.4	28.0303	3620	19.2
678	Aköz-867	1968	ADPZ	2011	IZMIR	2	3458		90	47.75	77.7	31.6456	2588	18.6
679	Sakarya-75	1967	ADPZ	2011	IZMIR	2	5724		95	49	78.6	40.1316	1838	18.7
680	Libellula	1983	ADPZ	2011	IZMIR	2	5588		90	42.35	77	40.4412	3232	21.2
681	İrnerio	1985	ADPZ	2011	IZMIR	2	5692		90	44.15	76	33.0189	2180	19.6
682	Pamukova-97	1997	ADPZ	2011	IZMIR	2	5296		120	41	79.4	38.5321	1880	17.7
683	Karacabey-97	1997	ADPZ	2011	IZMIR	2	6244		105	48.9	80.5	36.5	1394	18.8
684	Bandırma-97	1997	ADPZ	2011	IZMIR	2	6032		120	48.85	78.2	41.5254	2336	17.3
685	Momtchill	2000	ADPZ	2011	IZMIR	2	4778		115	46.6	77.5	34.466	2596	20.6
686	Tahirova-2000	2000	ADPZ	2011	IZMIR	2	5882		115	48.5	79.5	37.3832	2894	20.4
687	Hanlı	2007	ADPZ	2011	IZMIR	2	5512		120	44.25	80.6	37.8378	2846	20.5
688	Beşköprü	2007	ADPZ	2011	IZMIR	2	5524		115	49.45	80.3	36.6071	2072	19.8
689	Cumhuriyet 75	1975	IZM	2011	IZMIR	2	6046		120	54.35	78.6	41.2214	2438	17.9
690	ATA81	1981	IZM	2011	IZMIR	2	4736		100	42.05	76.9	39.4161	3196	20.8
691	IZMIR85	1985	IZM	2011	IZMIR	2	6416		110	42.9	79.5	44.9827	2706	20.2
692	MARAMARA86	1986	IZM	2011	IZMIR	2	5970		105	45.05	79.5	38.125	2392	18.6
693	KAKLIC88	1988	IZM	2011	IZMIR	2	6100		110	41.2	80.2	39.0071	2106	19.4
694	KASIFBEY95	1995	IZM	2011	IZMIR	2	6112		100	43.45	77.3	41.5094	1898	22.1
695	BASRIBEY95	1995	IZM	2011	IZMIR	2	6624		95	39.25	78.4	42.5532	1880	19.9
696	GONEN98	1998	IZM	2011	IZMIR	2	7070		95	44.2	78.3	39.1667	2520	19.4
697	ZIYABEY98	1998	IZM	2011	IZMIR	2	6614		105	49.3	80.1	45.8716	1416	19
698	META2002	2002	IZM	2011	IZMIR	2	6660		100	47.05	78.9	41.5888	2082	17
699	MENEMEN	2004	IZM	2011	IZMIR	2	5920		100	41.2	79.4	40	1798	20.1
700	ALIBEY	2004	IZM	2011	IZMIR	2	6200		95	40.6	77.8	43.75	2330	20.2
701	Orso	1977	ADA	2011	IZMIR	3	5262		105	41.2	77.5	41	2284	20
702	Pandas	1985	ADA	2011	IZMIR	3	5354		90	51.7	77.2	45	1982	19.8
703	Çukurova 86	1986	ADA	2011	IZMIR	3	5218		110	46.25	78.9	42.8571	2772	18.6
704	Yüreğir 89	1989	ADA	2011	IZMIR	3	6026		105	47.75	77.6	40.411	2810	19.8
705	Doğankent 1	1991	ADA	2011	IZMIR	3	6436		105	44.25	77.7	39.7436	3396	19.3
706	Seyhan 95	1995	ADA	2011	IZMIR	3	7008		95	50.75	78.3	42.9167	2642	19.2
707	Adana 99	1999	ADA	2011	IZMIR	3	5810		105	47.2	78.4	39.6907	2280	18.2
708	Ceyhan 99	1999	ADA	2011	IZMIR	3	6676		105	47.2	79.4	43.0769	2252	18.7
709	Karatopak	2006	ADA	2011	IZMIR	3	6034		105	47.4	80.2	36.1607	2178	17
710	Osmaniyem	2006	ADA	2011	IZMIR	3	5220		95	54.75	79.1	39.6774	2406	20
711	Aday 1	2010	ADA	2011	IZMIR	3	5716		140	50.8	79	39.6104	2522	19.2
712	Akova B-2	1964	ADPZ	2011	IZMIR	3	3942		140	46.1	77.1	33.3333	3028	18.1
713	Aköz-867	1968	ADPZ	2011	IZMIR	3	3510		95	47.75	76.6	31.25	2694	19
714	Sakarya-75	1967	ADPZ	2011	IZMIR	3	5344		95	47.25	78.7	40.7609	2186	17.3
715	Libellula	1983	ADPZ	2011	IZMIR	3	4786		90	41.95	76.2	42.4528	2486	20.9
716	İrnerio	1985	ADPZ	2011	IZMIR	3	6078		90	43.75	77.1	42.1053	2230	20.4
717	Pamukova-97	1997	ADPZ	2011	IZMIR	3	5118		115	43.7	78.9	40.8046	1892	18.2
718	Karacabey-97	1997	ADPZ	2011	IZMIR	3	5684		100	50	80.2	44.0945	2236	19
719	Bandırma-97	1997	ADPZ	2011	IZMIR	3	5778		115	49.15	78.5	42.2581	2750	18.6
720	Momtchill	2000	ADPZ	2011	IZMIR	3	4136		110	48.2	79.3	41.2698	2596	19.2
721	Tahirova-2000	2000	ADPZ	2011	IZMIR	3	5530		115	48.6	80.5	40.6977	2960	19.1
722	Hanlı	2007	ADPZ	2011	IZMIR	3	5818		115	46.45	80.9	40.1235	3026	19.5
723	Beşköprü	2007	ADPZ	2011	IZMIR	3	5222		110	47.2	80.4	34.0426	2966	18.9
724	Cumhuriyet 75	1975	IZM	2011	IZMIR	3	5216		115	54.7	79.2	45.4545	2276	16
725	ATA81	1981	IZM	2011	IZMIR	3	5486		95	40.75	77.9	40.6015	2756	19.9
726	IZMIR85	1985	IZM	2011	IZMIR	3	5886		105	42.9	79.5	48.4615	1846	20
727	MARAMARA86	1986	IZM	2011	IZMIR	3	6032		100	46.1	80	45.0617	2552	18.6
728	KAKLIC88	1988	IZM	2011	IZMIR	3	5520		105	43.35	78.5	40.1515	2152	19.2
729	KASIFBEY95	1995	IZM	2011	IZMIR	3	5632		95	42.8	77.5	46.5	2028	20.8
730	BASRIBEY95	1995	IZM	2011	IZMIR	3	6324		90	40.65	80.5	44	2014	20.3
731	GONEN98	1998	IZM	2011	IZMIR	3	6206		90	42.8	80.2	42.2145	2624	19
732	ZIYABEY98	1998	IZM	2011	IZMIR	3	7156		100	48.2	78.3	43.9306	2522	18
733	META2002	2002	IZM	2011	IZMIR	3	6398		95	45.95	79.4	44.4444	1892	16.3
734	MENEMEN	2004	IZM	2011	IZMIR	3	6292		100	40.05	80	43.5	2534	20.4
735	ALIBEY	2004	IZM	2011	IZMIR	3	5616		90	41.2	79.5	45.9016	2028	19.2
736	Orso	1977	ADA	2011	ADPZ	1	4192.86	126	95	33.875	78	21.8074	1623.36	19.5
737	Pandas	1985	ADA	2011	ADPZ	1	4124.29	118	85	42.1	78.8	26.6111	1367.73	17.1
738	Çukurova 86	1986	ADA	2011	ADPZ	1	4555.71	121	110	32.325	77.2	24.5323	1291.56	20
739	Yüreğir 89	1989	ADA	2011	ADPZ	1	5445.71	121	95	37.525	78	20.7326	1282.88	18.2
740	Doğankent 1	1991	ADA	2011	ADPZ	1	4675.71	120	92	34.925	78.4	19.5666	1200.69	19.1
741	Seyhan 95	1995	ADA	2011	ADPZ	1	5507.14	117	100	40.45	78.4	28.9447	1347.08	19.3
742	Adana 99	1999	ADA	2011	ADPZ	1	5040	119	92	36.025	81.2	33.181	973.722	18.9
743	Ceyhan 99	1999	ADA	2011	ADPZ	1	4677.14	119	100	34.65	78.4	34.6687	1234.5	18.2
744	Karatopak	2006	ADA	2011	ADPZ	1	6672.86	122	105	39.375	79.2	34.1532	1321.82	17.1
745	Osmaniyem	2006	ADA	2011	ADPZ	1	5705.71	121	100	44.675	80.4	29.5775	1191.16	17.7
746	Aday 1	2010	ADA	2011	ADPZ	1	6132.86	120	100	37.8	79.2	25.6994	1355.09	18.7
747	Akova B-2	1964	ADPZ	2011	ADPZ	1	3244.29	124	140	40.475	78.8	14.6465	1188.51	19.7
748	Aköz-867	1968	ADPZ	2011	ADPZ	1	3092.86	124	140	40.5	79.2	18.2353	1392.53	17.3
749	Sakarya-75	1967	ADPZ	2011	ADPZ	1	3788.57	111	92	44.3	77.6	20.5155	1190.84	15.1
750	Libellula	1983	ADPZ	2011	ADPZ	1	5240	126	85	35.825	78	26.6667	1386.68	20.3
751	İrnerio	1985	ADPZ	2011	ADPZ	1	4992.86	122	82	34	76.4	27.5806	1069.61	19.7
752	Pamukova-97	1997	ADPZ	2011	ADPZ	1	5721.43	112	100	32.325	80	32.7513	1253.75	19.1
753	Karacabey-97	1997	ADPZ	2011	ADPZ	1	7352.86	123	107	43.075	82	36.2807	1382.99	17.8
754	Bandırma-97	1997	ADPZ	2011	ADPZ	1	6324.29	114	92	41.4	78.4	32.2062	1033.99	18.4
755	Momtchill	2000	ADPZ	2011	ADPZ	1	5164.29	136	95	41.75	80.4	27.4211	1564.79	18.5
756	Tahirova-2000	2000	ADPZ	2011	ADPZ	1	5848.57	124	95	39.6	80.4	30.5202	1325.41	19.2
757	Hanlı	2007	ADPZ	2011	ADPZ	1	5687.14	124	97	37.125	80.8	31.6933	1094.4	18.2
758	Beşköprü	2007	ADPZ	2011	ADPZ	1	4077.14	125	107	36.875	80	20.7564	1206.11	19.6
759	Cumhuriyet 75	1975	IZM	2011	ADPZ	1	5970	117	105	41.95	79.2	26.1275	1098.51	16.6
760	ATA81	1981	IZM	2011	ADPZ	1	4865.71	124	105	32.75	78	24.2116	1140.7	18.1
761	IZMIR85	1985	IZM	2011	ADPZ	1	4955.71	120	100	31.775	78	22.4004	876.812	18.2
762	MARAMARA86	1986	IZM	2011	ADPZ	1	5807.14	121	105	37.475	80.4	25.6286	1679.74	19.9
763	KAKLIC88	1988	IZM	2011	ADPZ	1	6862.86	119	115	37.675	80.4	28.9552	1413.96	18.5
764	KASIFBEY95	1995	IZM	2011	ADPZ	1	4504.29	93	100	34.075	77.6	26.7713	1297.32	19.3
765	BASRIBEY95	1995	IZM	2011	ADPZ	1	5691.43	118	95	33.35	79.2	32.0381	964.532	19.7
766	GONEN98	1998	IZM	2011	ADPZ	1	6152.86	118	80	35.4	79.6	31.5476	1191.2	18.3
767	ZIYABEY98	1998	IZM	2011	ADPZ	1	5392.86	117	90	39.1	79.2	31.5126	1248.04	17.7
768	META2002	2002	IZM	2011	ADPZ	1	5530	117	90	40.375	78.8	35.2061	1155.68	16
769	MENEMEN	2004	IZM	2011	ADPZ	1	4717.14	119	85	33.675	78.4	31.5136	997.772	17.2
770	ALIBEY	2004	IZM	2011	ADPZ	1	4484.29	113	82	34.225	79.2	25.6455	1126.67	18.4
771	Orso	1977	ADA	2011	ADPZ	2	4442.86	126	95	35.175	77.2	26.4031	1176.3	19.9
772	Pandas	1985	ADA	2011	ADPZ	2	4107.14	119	82	43.075	78.4	26.1755	935.687	18.4
773	Çukurova 86	1986	ADA	2011	ADPZ	2	5365.71	120	125	34.05	77.6	31.793	1301.22	18.7
774	Yüreğir 89	1989	ADA	2011	ADPZ	2	5322.86	117	100	38.35	79.2	22.8426	1039.96	16.5
775	Doğankent 1	1991	ADA	2011	ADPZ	2	5207.14	118	102	37.55	80	26.8744	1484.21	18.7
776	Seyhan 95	1995	ADA	2011	ADPZ	2	4264.29	112	95	41.3	78.4	27.5558	1252.28	15.7
777	Adana 99	1999	ADA	2011	ADPZ	2	4734.29	117	105	33.4	80.8	32.004	1034.42	16.5
778	Ceyhan 99	1999	ADA	2011	ADPZ	2	4897.14	122	105	34.125	79.2	29.6266	1290.8	16.5
779	Karatopak	2006	ADA	2011	ADPZ	2	6081.43	122	95	37.55	79.6	30.9562	1282.51	16
780	Osmaniyem	2006	ADA	2011	ADPZ	2	5928.57	118	112	44.9	81.2	25.8987	1328.28	17.6
781	Aday 1	2010	ADA	2011	ADPZ	2	5871.43	122	95	38.625	80.4	33.3938	1393.89	18.1
782	Akova B-2	1964	ADPZ	2011	ADPZ	2	2694.29	125	135	38.6	78.8	16.3383	1276.78	18.8
783	Aköz-867	1968	ADPZ	2011	ADPZ	2	3147.14	125	140	40.7	79.2	16.0534	1306.05	17.3
784	Sakarya-75	1967	ADPZ	2011	ADPZ	2	4152.86	111	107	44.325	78.4	30.5291	1206.06	17.2
785	Libellula	1983	ADPZ	2011	ADPZ	2	4585.71	126	85	34.2	78	26.2557	1161.4	20.1
786	İrnerio	1985	ADPZ	2011	ADPZ	2	4005.71	119	84	34.275	77.2	34.0959	1377.5	19.9
787	Pamukova-97	1997	ADPZ	2011	ADPZ	2	5520	112	97	35.05	80.4	29.6193	1317.8	16.3
788	Karacabey-97	1997	ADPZ	2011	ADPZ	2	6038.57	123	115	44.625	81.6	28.3575	1646.51	17.9
789	Bandırma-97	1997	ADPZ	2011	ADPZ	2	5241.43	112	95	42.725	79.2	32.2144	1071.55	17
790	Momtchill	2000	ADPZ	2011	ADPZ	2	5095.71	134	100	41.85	81.2	27.2686	1450.26	18.6
791	Tahirova-2000	2000	ADPZ	2011	ADPZ	2	5395.71	124	107	39.625	80.4	36.1538	1186	18.6
792	Hanlı	2007	ADPZ	2011	ADPZ	2	4734.29	123	90	37.9	81.2	26.8097	1336.36	17.9
793	Beşköprü	2007	ADPZ	2011	ADPZ	2	3234.29	122	107	36.075	80.4	21.166	1523.82	17.7
794	Cumhuriyet 75	1975	IZM	2011	ADPZ	2	4855.71	118	110	42.85	79.2	28.8068	948.212	15.8
795	ATA81	1981	IZM	2011	ADPZ	2	5687.14	122	105	33.8	77.6	29.0169	1075.13	19.5
796	IZMIR85	1985	IZM	2011	ADPZ	2	5418.57	119	95	33.75	79.6	30.1242	1067.79	19.4
797	MARAMARA86	1986	IZM	2011	ADPZ	2	4752.86	127	95	41.45	81.2	32.0647	1439.38	20.2
798	KAKLIC88	1988	IZM	2011	ADPZ	2	5361.43	118	95	36.8	80.8	26.5167	1256.21	19
799	KASIFBEY95	1995	IZM	2011	ADPZ	2	3954.29	123	105	36.25	77.6	28.8009	1456.59	21.8
800	BASRIBEY95	1995	IZM	2011	ADPZ	2	6272.86	119	87	34.75	79.6	31.2794	1050.84	19.1
801	GONEN98	1998	IZM	2011	ADPZ	2	6211.43	119	95	36.725	81.2	32.7962	1071.58	18.7
802	ZIYABEY98	1998	IZM	2011	ADPZ	2	5891.43	116	90	40.375	79.6	32.6389	1153.6	16.2
803	META2002	2002	IZM	2011	ADPZ	2	6388.57	117	100	38.875	78.8	38.6301	1039.69	18.9
804	MENEMEN	2004	IZM	2011	ADPZ	2	5018.57	118	95	35.6	79.6	30.4476	1314.7	18.8
805	ALIBEY	2004	IZM	2011	ADPZ	2	4537.14	116	85	36.1	80	29.5402	1209.51	19.7
806	Orso	1977	ADA	2011	ADPZ	3	5732.86	129	92	35.15	78.4	22.4004	1372.36	21.2
807	Pandas	1985	ADA	2011	ADPZ	3	3411.43	118	90	42.075	78.4	20.6458	1251.6	18.6
808	Çukurova 86	1986	ADA	2011	ADPZ	3	5621.43	117	115	34.35	77.6	33.7613	1293.1	19.3
809	Yüreğir 89	1989	ADA	2011	ADPZ	3	5597.14	118	95	39.14	79.6	27.243	1544.72	16.6
810	Doğankent 1	1991	ADA	2011	ADPZ	3	4612.86	123	102	35.8	79.6	31.7264	1287.78	17.3
811	Seyhan 95	1995	ADA	2011	ADPZ	3	5170	116	105	39.45	79.2	29.7518	1330.48	18.1
812	Adana 99	1999	ADA	2011	ADPZ	3	4772.86	121	100	35.175	81.6	24.644	1125.77	19.8
813	Ceyhan 99	1999	ADA	2011	ADPZ	3	5778.57	121	100	37.85	80.4	30.0072	1213.96	17.6
814	Karatopak	2006	ADA	2011	ADPZ	3	7032.86	122	100	40.3	80.4	30.7148	1768.99	18.3
815	Osmaniyem	2006	ADA	2011	ADPZ	3	6104.29	119	95	41.35	80.8	31.2457	1111.3	16.4
816	Aday 1	2010	ADA	2011	ADPZ	3	5595.71	125	97	38.6	80.4	33.701	1327.27	16.8
817	Akova B-2	1964	ADPZ	2011	ADPZ	3	3135.71	125	130	40.325	80	19.4541	1224.06	18.7
818	Aköz-867	1968	ADPZ	2011	ADPZ	3	2974.29	128	117	42.5	80.4	21.7042	1236.3	17.2
819	Sakarya-75	1967	ADPZ	2011	ADPZ	3	4068.57	112	102	46	79.2	29.6664	1385.15	16.6
820	Libellula	1983	ADPZ	2011	ADPZ	3	5308.57	129	102	34.4	78	28.3036	1356.64	19.2
821	İrnerio	1985	ADPZ	2011	ADPZ	3	4870	118	87	33.775	76.8	27.135	1200.18	20.2
822	Pamukova-97	1997	ADPZ	2011	ADPZ	3	4807.14	113	95	32.375	80	26.4876	1546.17	16.6
823	Karacabey-97	1997	ADPZ	2011	ADPZ	3	6628.57	124	115	44.85	82	34.434	1365.3	18.6
824	Bandırma-97	1997	ADPZ	2011	ADPZ	3	5781.43	143	97	45.35	79.2	29.3944	1305.99	17.1
825	Momtchill	2000	ADPZ	2011	ADPZ	3	3832.86	134	95	39	80.8	23.6005	1251.56	18
826	Tahirova-2000	2000	ADPZ	2011	ADPZ	3	5822.86	123	102	40.55	80.8	33.9474	1463.81	19.1
827	Hanlı	2007	ADPZ	2011	ADPZ	3	4955.71	124	95	38.625	81.6	33.2955	1078.81	20.2
828	Beşköprü	2007	ADPZ	2011	ADPZ	3	4170	123	107	38.15	80	21.4474	1769.54	20.6
829	Cumhuriyet 75	1975	IZM	2011	ADPZ	3	5358.57	118	105	43.275	80.8	29.0777	1186.34	15.7
830	ATA81	1981	IZM	2011	ADPZ	3	5590	123	110	33.05	79.2	32.2297	1517.4	19.7
831	IZMIR85	1985	IZM	2011	ADPZ	3	5560	118	100	35.8	79.6	30.936	1364.1	18.8
832	MARAMARA86	1986	IZM	2011	ADPZ	3	5540	119	102	36.425	81.6	33.2866	1105.99	18.2
833	KAKLIC88	1988	IZM	2011	ADPZ	3	6532.86	119	105	36.225	80.4	28.706	1533.19	19.7
834	KASIFBEY95	1995	IZM	2011	ADPZ	3	4380	122	95	31.975	77.2	22.5688	1159.12	20.1
835	BASRIBEY95	1995	IZM	2011	ADPZ	3	5981	112	90	40.5667	82	30.0195	1136.36	16.4
836	GONEN98	1998	IZM	2011	ADPZ	3	6551.43	116	85	38.875	80.8	30.7941	1380.1	16.4
837	ZIYABEY98	1998	IZM	2011	ADPZ	3	5784.29	118	83	39.2	79.6	37.3632	1125.99	17.7
838	META2002	2002	IZM	2011	ADPZ	3	4738.57	117	105	38.4	79.2	34.9364	1171.56	18.1
839	MENEMEN	2004	IZM	2011	ADPZ	3	5555.71	119	85	37.525	79.6	36.1348	1159.5	20.6
840	ALIBEY	2004	IZM	2011	ADPZ	3	4718.57	117	90	33.075	79.6	32.6883	1231.88	18.8
841	Orso	1977	ADA	2011	ADANA	1	6083.33	107	95	43.37		38.5882		20.7
842	Pandas	1985	ADA	2011	ADANA	1	4500	94	95	47		32.9231		19.9
843	Çukurova 86	1986	ADA	2011	ADANA	1	6250	95	92	41.31		31.8		10.6
844	Yüreğir 89	1989	ADA	2011	ADANA	1	5250	98	101	44.05		33.25		18.2
845	Doğankent 1	1991	ADA	2011	ADANA	1	5833.33	96	89	40.5		33.6923		17.8
846	Seyhan 95	1995	ADA	2011	ADANA	1	5416.67	93	100	47.37		31.7778		17.8
847	Adana 99	1999	ADA	2011	ADANA	1	7083.33	97	119	45.1		38.2857		18.9
848	Ceyhan 99	1999	ADA	2011	ADANA	1	5916.67	97	123	45.01		36.5714		17.1
849	Karatopak	2006	ADA	2011	ADANA	1	5666.67	98	123	43.68		32.8		17.9
850	Osmaniyem	2006	ADA	2011	ADANA	1	4916.67	98	96	46.88		31.0909		19
851	Aday 1	2010	ADA	2011	ADANA	1	5666.67	95	101	47.8		28		19.7
852	Akova B-2	1964	ADPZ	2011	ADANA	1	4916.67	100	97	50.43		26.087		18.5
853	Aköz-867	1968	ADPZ	2011	ADANA	1	4666.67	100	102	51.45		25.2174		17.8
854	Sakarya-75	1967	ADPZ	2011	ADANA	1	5666.67	91	107	47.1		36		17.5
855	Libellula	1983	ADPZ	2011	ADANA	1	6916.67	107	107	41.05		34.5		20.1
856	İrnerio	1985	ADPZ	2011	ADANA	1	7250	97	106	41.14		35.2941		18.5
857	Pamukova-97	1997	ADPZ	2011	ADANA	1	7083.33	94	108	37.28		31.7143		18.1
858	Karacabey-97	1997	ADPZ	2011	ADANA	1	7166.67	96	110	50.52		34.4		19.9
859	Bandırma-97	1997	ADPZ	2011	ADANA	1	7250	91	105	50.42		32.8		17.6
860	Momtchill	2000	ADPZ	2011	ADANA	1	5250	112	113	47.38		38.2857		18.1
861	Tahirova-2000	2000	ADPZ	2011	ADANA	1	7250	100	114	46.48		33.5556		19.3
862	Hanlı	2007	ADPZ	2011	ADANA	1	7583.33	97	100	48.07		30.1053		20.6
863	Beşköprü	2007	ADPZ	2011	ADANA	1	7166.67	98	108	46.89		25.6471		19
864	Cumhuriyet 75	1975	IZM	2011	ADANA	1	6083.33	92	108	48.77		31.4667		16.3
865	ATA81	1981	IZM	2011	ADANA	1	7083.33	99	102	39.79		32.5		18.2
866	IZMIR85	1985	IZM	2011	ADANA	1	6333.33	96	108	37.91		33.5556		19.5
867	MARAMARA86	1986	IZM	2011	ADANA	1	7416.67	96	108	41.44		32.25		18.5
868	KAKLIC88	1988	IZM	2011	ADANA	1	6666.67	96	111	37.96		32.8889		19
869	KASIFBEY95	1995	IZM	2011	ADANA	1	7500	99	107	43.41		32.2105		17.5
870	BASRIBEY95	1995	IZM	2011	ADANA	1	7166.67	96	112	39.27		35.1111		19.7
871	GONEN98	1998	IZM	2011	ADANA	1	6583.33	99	102	43.04		31.7895		18.2
872	ZIYABEY98	1998	IZM	2011	ADANA	1	7583.33	97	105	45.84		32.2222		18.1
873	META2002	2002	IZM	2011	ADANA	1	7833.33	96	104	44.09		36		17
874	MENEMEN	2004	IZM	2011	ADANA	1	7583.33	98	155	40.08		36.2222		20.2
875	ALIBEY	2004	IZM	2011	ADANA	1	9250	96	153	40.14		36.6316		21.2
876	Orso	1977	ADA	2011	ADANA	2	5250		115	41.56		35.0769		19.8
877	Pandas	1985	ADA	2011	ADANA	2	6333.33		107	48.92		33.6		18.7
878	Çukurova 86	1986	ADA	2011	ADANA	2	7166.67		112	42.74		57.5		18.3
879	Yüreğir 89	1989	ADA	2011	ADANA	2	7583.33		117	47.84		35.4286		16.2
880	Doğankent 1	1991	ADA	2011	ADANA	2	7000		116	41.22		32.8		18.2
881	Seyhan 95	1995	ADA	2011	ADANA	2	6416.67		115	47.48		34.3529		17.8
882	Adana 99	1999	ADA	2011	ADANA	2	8333.33		150	44.53		38.087		19
883	Ceyhan 99	1999	ADA	2011	ADANA	2	8083.33		100	49.74		37.3333		18.4
884	Karatopak	2006	ADA	2011	ADANA	2	6916.67		121	41.71		33.2308		19.8
885	Osmaniyem	2006	ADA	2011	ADANA	2	6583.33		107	50.45		33.2		18.7
886	Aday 1	2010	ADA	2011	ADANA	2	6583.33		102	47.56		38		19.2
887	Akova B-2	1964	ADPZ	2011	ADANA	2	4833.33		111	49.02		27.2941		16.3
888	Aköz-867	1968	ADPZ	2011	ADANA	2	4833.33		118	50.48		30.2857		18.5
889	Sakarya-75	1967	ADPZ	2011	ADANA	2	7000		98	49.56		41.6667		16.5
890	Libellula	1983	ADPZ	2011	ADANA	2	9333.33		113	43.63		39.6667		20.06
891	İrnerio	1985	ADPZ	2011	ADANA	2	7416.67		103	38.51		33.4286		19.2
892	Pamukova-97	1997	ADPZ	2011	ADANA	2	7083.33		120	38.47		30.75		17.7
893	Karacabey-97	1997	ADPZ	2011	ADANA	2	7416.67		152	53.03		35		19.9
894	Bandırma-97	1997	ADPZ	2011	ADANA	2	8750		153	47.08		38.7826		18.1
895	Momtchill	2000	ADPZ	2011	ADANA	2	5583.33		94	48.08		35.4667		20.4
896	Tahirova-2000	2000	ADPZ	2011	ADANA	2	6916.67		115	47.38		34.8571		18.4
897	Hanlı	2007	ADPZ	2011	ADANA	2	8750		107	46.61		27.7647		18.8
898	Beşköprü	2007	ADPZ	2011	ADANA	2	7000		123	44.75		26.9091		19.6
899	Cumhuriyet 75	1975	IZM	2011	ADANA	2	6500		119	46.51		25.2		16.8
900	ATA81	1981	IZM	2011	ADANA	2	7583.33		123	41.25		32.75		19.1
901	IZMIR85	1985	IZM	2011	ADANA	2	6416.67		128	38.03		34.2222		18.6
902	MARAMARA86	1986	IZM	2011	ADANA	2	8166.67		112	43.83		32.9412		20.1
903	KAKLIC88	1988	IZM	2011	ADANA	2	7500		96	47.31		33.1429		18.1
904	KASIFBEY95	1995	IZM	2011	ADANA	2	7416.67		154	42.32		34.7826		21.7
905	BASRIBEY95	1995	IZM	2011	ADANA	2	8416.67		110	40.06		40		19.3
906	GONEN98	1998	IZM	2011	ADANA	2	7083.33		96	40.6		30.75		16.8
907	ZIYABEY98	1998	IZM	2011	ADANA	2	7583.33		108	44.11		35		18.3
908	META2002	2002	IZM	2011	ADANA	2	7083.33		122	44.52		37.4118		17.2
909	MENEMEN	2004	IZM	2011	ADANA	2	8000		113	39.56		36.7059		17.7
910	ALIBEY	2004	IZM	2011	ADANA	2	8666.67		96	41.25		36.6667		19.4
911	Orso	1977	ADA	2011	ADANA	3	7000		118	41.78		35.0769		19.5
912	Pandas	1985	ADA	2011	ADANA	3	5916.67		103	46.5		33.6		19.7
913	Çukurova 86	1986	ADA	2011	ADANA	3	7916.67		103	42.25		57.5		18.4
914	Yüreğir 89	1989	ADA	2011	ADANA	3	7666.67		103	48.28		35.4286		20.3
915	Doğankent 1	1991	ADA	2011	ADANA	3	7666.67		90	39.32		32.8		17.8
916	Seyhan 95	1995	ADA	2011	ADANA	3	7250		113	48.27		34.3529		16.8
917	Adana 99	1999	ADA	2011	ADANA	3	9333.33		104	37.08		38.087		19.2
918	Ceyhan 99	1999	ADA	2011	ADANA	3	8583.33		103	46.49		37.3333		17.5
919	Karatopak	2006	ADA	2011	ADANA	3	7916.67		101	42.31		33.2308		18.7
920	Osmaniyem	2006	ADA	2011	ADANA	3	6916.67		100	47.98		33.2		18.5
921	Aday 1	2010	ADA	2011	ADANA	3	7916.67		91	43.69		38		18.5
922	Akova B-2	1964	ADPZ	2011	ADANA	3	6000		104	48.77		27.2941		17.4
923	Aköz-867	1968	ADPZ	2011	ADANA	3	5916.67		100	48.36		30.2857		17.3
924	Sakarya-75	1967	ADPZ	2011	ADANA	3	7000		95	48.92		41.6667		16.8
925	Libellula	1983	ADPZ	2011	ADANA	3	7666.67		105	40.08		39.6667		19.3
926	İrnerio	1985	ADPZ	2011	ADANA	3	6166.67		102	38.5		33.4286		20.1
927	Pamukova-97	1997	ADPZ	2011	ADANA	3	6500		105	46.88		30.75		18.1
928	Karacabey-97	1997	ADPZ	2011	ADANA	3	8083.33		89	48.71		35		18.7
929	Bandırma-97	1997	ADPZ	2011	ADANA	3	6583.33		98	46.72		38.7826		17.8
930	Momtchill	2000	ADPZ	2011	ADANA	3	6500		108	46.22		35.4667		19.1
931	Tahirova-2000	2000	ADPZ	2011	ADANA	3	7416.67		92	48.5		34.8571		20.1
932	Hanlı	2007	ADPZ	2011	ADANA	3	8083.33		97	46.18		27.7647		20.9
933	Beşköprü	2007	ADPZ	2011	ADANA	3	6666.67		121	45.72		26.9091		18.8
934	Cumhuriyet 75	1975	IZM	2011	ADANA	3	7166.67		108	50.21		25.2		16.6
935	ATA81	1981	IZM	2011	ADANA	3	6916.67		105	39.09		32.75		18.3
936	IZMIR85	1985	IZM	2011	ADANA	3	7083.33		109	36.21		34.2222		17.8
937	MARAMARA86	1986	IZM	2011	ADANA	3	5166.67		94	40.66		32.9412		18.6
938	KAKLIC88	1988	IZM	2011	ADANA	3	6083.33		93	41.62		33.1429		20.8
939	KASIFBEY95	1995	IZM	2011	ADANA	3	6833.33		115	40.23		34.7826		20.4
940	BASRIBEY95	1995	IZM	2011	ADANA	3	6916.67		97	36.65		40		18.4
941	GONEN98	1998	IZM	2011	ADANA	3	7416.67		100	39.93		30.75		18.6
942	ZIYABEY98	1998	IZM	2011	ADANA	3	8750		87	44.47		35		16.7
943	META2002	2002	IZM	2011	ADANA	3	6166.67		109	46.48		37.4118		17.3
944	MENEMEN	2004	IZM	2011	ADANA	3	8000		102	40.61		36.7059		19.6
945	ALIBEY	2004	IZM	2011	ADANA	3	8000		96	36.58		36.6667		19.1
946	Orso	1977	ADA	2012	IZMIR	1	7206	116	85	44.9	81.7	41.4894	2428	17.5
947	Pandas	1985	ADA	2012	IZMIR	1	6172	114	80	50.3	78.5	41.8919	3030	16.3
948	Çukurova 86	1986	ADA	2012	IZMIR	1	5698	115	90	44.3	80.5	34.7826	2494	17.8
949	Yüreğir 89	1989	ADA	2012	IZMIR	1	7624	115	90	47.5	81	44.5455	2970	17.4
950	Doğankent 1	1991	ADA	2012	IZMIR	1	7746	114	95	42.6	80.6	47.0085	3214	18.6
951	Seyhan 95	1995	ADA	2012	IZMIR	1	7418	115	90	48	81.4	42.8571	2362	18.3
952	Adana 99	1999	ADA	2012	IZMIR	1	6438	117	90	44.1	84.3	45.082	2272	19.6
953	Ceyhan 99	1999	ADA	2012	IZMIR	1	6898	117	95	45.5	81.4	44.898	2362	18.1
954	Karatopak	2006	ADA	2012	IZMIR	1	6808	117	90	43.1	83	53.0612	2474	17.3
955	Osmaniyem	2006	ADA	2012	IZMIR	1	7024	114	95	49.2	83.3	40.3101	1900	17.9
956	Aday 1	2010	ADA	2012	IZMIR	1	6540	114	90	44.2	81.9	42.3729	2810	17.2
957	Akova B-2	1964	ADPZ	2012	IZMIR	1	3774	119	130	49.2	77.3	27.7778	3116	16.7
958	Aköz-867	1968	ADPZ	2012	IZMIR	1	3954	117	120	52.1	76.7	31	2980	17
959	Sakarya-75	1967	ADPZ	2012	IZMIR	1	5120	109	90	50.5	78.1	46.8531	3036	14.6
960	Libellula	1983	ADPZ	2012	IZMIR	1	6142	116	85	40.6	80.2	44.8	2440	16.8
961	İrnerio	1985	ADPZ	2012	IZMIR	1	6110	114	80	41	78.9	44.0945	2668	16.2
962	Pamukova-97	1997	ADPZ	2012	IZMIR	1	5798	111	85	40.5	81.4	35.9375	2860	14.5
963	Karacabey-97	1997	ADPZ	2012	IZMIR	1	5724	114	75	38.8	81.5	45.4545	2236	20.4
964	Bandırma-97	1997	ADPZ	2012	IZMIR	1	7170	110	85	50.1	80.3	43.7956	2500	15.5
965	Momtchill	2000	ADPZ	2012	IZMIR	1	5800	119	95	48.1	79.9	35.2273	2292	18
966	Tahirova-2000	2000	ADPZ	2012	IZMIR	1	6670	119	95	39.5	83.6	42.1053	2544	17.3
967	Hanlı	2007	ADPZ	2012	IZMIR	1	7704	116	90	43.5	81.6	40.6667	2550	17.7
968	Beşköprü	2007	ADPZ	2012	IZMIR	1	5900	115	95	46.6	82.3	46.1538	1992	17.5
969	Cumhuriyet 75	1975	IZM	2012	IZMIR	1	5718	110	95	52.1	79.3	35.8209	2510	14.3
970	ATA81	1981	IZM	2012	IZMIR	1	4510	115	105	38.2	80.8	39	2554	17
971	IZMIR85	1985	IZM	2012	IZMIR	1	7824	110	75	35.5	78.3	42.4658	2654	16.4
972	MARAMARA86	1986	IZM	2012	IZMIR	1	6510	113	90	40.8	82.3	41.6667	3266	15.8
973	KAKLIC88	1988	IZM	2012	IZMIR	1	6570	111	90	45.7	80.1	45.8333	3290	17.3
974	KASIFBEY95	1995	IZM	2012	IZMIR	1	7052	114	95	44.1	78.5	42.3729	4114	17.4
975	BASRIBEY95	1995	IZM	2012	IZMIR	1	7066	113	85	37.5	82.5	47.0588	2730	17.4
976	GONEN98	1998	IZM	2012	IZMIR	1	6424	114	85	42.7	79	40.4908	3544	15.3
977	ZIYABEY98	1998	IZM	2012	IZMIR	1	7712	111	85	39.1	80	36.0294	3648	14.8
978	META2002	2002	IZM	2012	IZMIR	1	6824	109	80	44.5	79.7	45.5285	3564	15.6
979	MENEMEN	2004	IZM	2012	IZMIR	1	7852	110	80	40	81.3	45.2555	2732	17.1
980	ALIBEY	2004	IZM	2012	IZMIR	1	6444	109	85	38.5	79.1	41.2371	1998	17.9
981	Orso	1977	ADA	2012	IZMIR	2	6574		100	37.5	82.2	44.385	2196	18.8913
982	Pandas	1985	ADA	2012	IZMIR	2	6432		95	52.2	79.1	33.6207	2890	16.7
983	Çukurova 86	1986	ADA	2012	IZMIR	2	5386		105	46.4	82.3	39.1304	2928	17.2
984	Yüreğir 89	1989	ADA	2012	IZMIR	2	8672		100	49.7	81.8	37.6	2358	17.6
985	Doğankent 1	1991	ADA	2012	IZMIR	2	8364		100	46.9	81.9	41.8301	2492	17.7
986	Seyhan 95	1995	ADA	2012	IZMIR	2	7632		100	52.3	81.3	36.3158	2470	18.7
987	Adana 99	1999	ADA	2012	IZMIR	2	6422		95	44.2	81.6	41.0256	2576	17.9
988	Ceyhan 99	1999	ADA	2012	IZMIR	2	6224		90	45.9	81.6	40.8333	2580	18
989	Karatopak	2006	ADA	2012	IZMIR	2	7000		100	41.1	82.5	42.5	2260	17.9
990	Osmaniyem	2006	ADA	2012	IZMIR	2	7524		90	53.7	83.9	38.5621	1814	17.2
991	Aday 1	2010	ADA	2012	IZMIR	2	7818		95	46.2	82.5	43.2203	1894	17.2
992	Akova B-2	1964	ADPZ	2012	IZMIR	2	3562		130	48.8	77.5	25	3114	18.1
993	Aköz-867	1968	ADPZ	2012	IZMIR	2	3544		125	47.7	79.3	28.5714	2510	17.6
994	Sakarya-75	1967	ADPZ	2012	IZMIR	2	5126		85	53	79.9	37.1429	2556	14.5
995	Libellula	1983	ADPZ	2012	IZMIR	2	6808		90	43	82.9	34.1667	2330	17.6
996	İrnerio	1985	ADPZ	2012	IZMIR	2	6570		80	41	81	36.3636	1870	16.8
997	Pamukova-97	1997	ADPZ	2012	IZMIR	2	6848		90	42.3	82.9	40	2116	15
998	Karacabey-97	1997	ADPZ	2012	IZMIR	2	5446		85	39.12	82.3	38.8158	1950	19
999	Bandırma-97	1997	ADPZ	2012	IZMIR	2	6024		90	46	80.1	44.8485	2262	17
1000	Momtchill	2000	ADPZ	2012	IZMIR	2	5506		105	54.2	80.3	35.7724	1940	19
1001	Tahirova-2000	2000	ADPZ	2012	IZMIR	2	6100		95	45.4	81	38.0368	2544	17.7
1002	Hanlı	2007	ADPZ	2012	IZMIR	2	8266		105	48.1	84.5	42.963	2276	17.6
1003	Beşköprü	2007	ADPZ	2012	IZMIR	2	5444		105	46.1	85.8	38.0952	2384	16.9
1004	Cumhuriyet 75	1975	IZM	2012	IZMIR	2	6660		95	54	79.6	39.4118	2466	16.3
1005	ATA81	1981	IZM	2012	IZMIR	2	5692		110	40.7	81.1	39.2	2088	17.7
1006	IZMIR85	1985	IZM	2012	IZMIR	2	7740		85	42	80.5	42.1769	2352	17.6
1007	MARAMARA86	1986	IZM	2012	IZMIR	2	6030		90	41.3	83.7	35.1562	2298	17.1
1008	KAKLIC88	1988	IZM	2012	IZMIR	2	6180		95	45.1	81.1	35.0427	2374	16.7
1009	KASIFBEY95	1995	IZM	2012	IZMIR	2	7044		95	35	75.4	35.3741	3370	18.7
1010	BASRIBEY95	1995	IZM	2012	IZMIR	2	7784		85	34	79.4	39.1089	2998	18.2
1011	GONEN98	1998	IZM	2012	IZMIR	2	6130		80	42.5	80.6	40.8	2208	16.5
1012	ZIYABEY98	1998	IZM	2012	IZMIR	2	7938		85	48.7	80.7	40.6061	2158	15.3
1013	META2002	2002	IZM	2012	IZMIR	2	7798		85	45.7	79.3	41.3534	2104	14.7
1014	MENEMEN	2004	IZM	2012	IZMIR	2	8220		80	41.1	80.1	34.5679	2022	18
1015	ALIBEY	2004	IZM	2012	IZMIR	2	6450		85	45	80.4	39.2593	1860	17.7
1016	Orso	1977	ADA	2012	IZMIR	3	8450		90	43.7	82.1	44	2640	19.2
1017	Pandas	1985	ADA	2012	IZMIR	3	5314		90	51.2	77	30	2540	17.4
1018	Çukurova 86	1986	ADA	2012	IZMIR	3	6830		105	43.3	83.1	42.1622	2346	18.2
1019	Yüreğir 89	1989	ADA	2012	IZMIR	3	7354		95	47	82.6	39.3333	2512	17.4
1020	Doğankent 1	1991	ADA	2012	IZMIR	3	7540		95	43.9	80.3	39.7163	2316	16.6
1021	Seyhan 95	1995	ADA	2012	IZMIR	3	8534		95	48.7	80.1	38.6266	2762	17.5
1022	Adana 99	1999	ADA	2012	IZMIR	3	5872		105	45.6	82	37.4194	3092	17.4
1023	Ceyhan 99	1999	ADA	2012	IZMIR	3	6488		90	49.4	80.9	43.3333	1852	17.4
1024	Karatopak	2006	ADA	2012	IZMIR	3	8490		95	41.5	82.5	36.129	2592	16.6
1025	Osmaniyem	2006	ADA	2012	IZMIR	3	7444		100	51.7	84.9	36.8421	2482	17.3
1026	Aday 1	2010	ADA	2012	IZMIR	3	7400		90	47.4	82.4	40.5229	2100	18.6
1027	Akova B-2	1964	ADPZ	2012	IZMIR	3	3958		135	47.9	80.3	25.3333	3572	17.4
1028	Aköz-867	1968	ADPZ	2012	IZMIR	3	3742		130	46.9	80.5	22.4	3482	16.6
1029	Sakarya-75	1967	ADPZ	2012	IZMIR	3	6910		90	52	81.2	36.5517	2894	16.7
1030	Libellula	1983	ADPZ	2012	IZMIR	3	7844		90	42.7	82.2	39.823	1946	17.1
1031	İrnerio	1985	ADPZ	2012	IZMIR	3	6934		90	42.2	80.1	41.3333	2634	17
1032	Pamukova-97	1997	ADPZ	2012	IZMIR	3	6710		85	41	82.4	41.875	2574	15.3
1033	Karacabey-97	1997	ADPZ	2012	IZMIR	3	6204		80	42	84.5	45.1128	2220	18.7
1034	Bandırma-97	1997	ADPZ	2012	IZMIR	3	6266		90	49.8	82.5	30.9735	2850	14.9
1035	Momtchill	2000	ADPZ	2012	IZMIR	3	5520		110	49.9	80.3	37.1429	3020	18
1036	Tahirova-2000	2000	ADPZ	2012	IZMIR	3	6020		100	46.7	81.9	30	2228	17.5
1037	Hanlı	2007	ADPZ	2012	IZMIR	3	7970		110	46.1	83.2	40.6452	2862	18.7
1038	Beşköprü	2007	ADPZ	2012	IZMIR	3	6038		105	46.2	83.2	37.5	2750	17
1039	Cumhuriyet 75	1975	IZM	2012	IZMIR	3	6592		100	52.2	80.8	37.7907	2656	15.9
1040	ATA81	1981	IZM	2012	IZMIR	3	5452		110	36.5	82.6	37.3239	2564	17.7
1041	IZMIR85	1985	IZM	2012	IZMIR	3	7740		85	40.5	84	44.8649	2070	18
1042	MARAMARA86	1986	IZM	2012	IZMIR	3	6806		100	44	84.8	45.9459	2650	17.3
1043	KAKLIC88	1988	IZM	2012	IZMIR	3	6910		105	41.3	83.4	41.5094	2970	17.5
1044	KASIFBEY95	1995	IZM	2012	IZMIR	3	6700		95	42.5	82.1	40.8	3062	18.9
1045	BASRIBEY95	1995	IZM	2012	IZMIR	3	8582		85	41.9	82.5	45.3988	2390	19
1046	GONEN98	1998	IZM	2012	IZMIR	3	7000		80	45.2	82.3	41.2281	2326	16.8
1047	ZIYABEY98	1998	IZM	2012	IZMIR	3	8486		95	43.2	80.9	43.6364	2574	15.4
1048	META2002	2002	IZM	2012	IZMIR	3	7132		85	45.2	81.2	37.8238	2716	15.8
1049	MENEMEN	2004	IZM	2012	IZMIR	3	9232		85	41.8	82.3	46.4286	2188	18.7
1050	ALIBEY	2004	IZM	2012	IZMIR	3	8740		85	41.8	81.4	38.1503	2676	17.9
1051	Orso	1977	ADA	2012	ADPZ	1	7155	125	87	39.6	80.4	28.7753		19.6
1052	Pandas	1985	ADA	2012	ADPZ	1	6295	120	85	48.5	81.2	31.96		17.7
1053	Çukurova 86	1986	ADA	2012	ADPZ	1	5890	125	85	40.5	79.2	24.3191		19.3
1054	Yüreğir 89	1989	ADA	2012	ADPZ	1	6165	123	92	38.3667	78	29.615		20.7
1055	Doğankent 1	1991	ADA	2012	ADPZ	1	4955	123	92	39.2333	79.2	21.9429		19
1056	Seyhan 95	1995	ADA	2012	ADPZ	1	5010	120	90	38.1333	77.2	28.0415		18.6
1057	Adana 99	1999	ADA	2012	ADPZ	1	6820	121	95	37.4333	82.8	31.7272		17.6
1058	Ceyhan 99	1999	ADA	2012	ADPZ	1	7920	126	84	41.2667	81.2	38.6076		19.1
1059	Karatopak	2006	ADA	2012	ADPZ	1	8665	124	102	36.5333	80.8	34.7754		17.5
1060	Osmaniyem	2006	ADA	2012	ADPZ	1	7590	123	102	47.3	82.8	36.9128		18.1
1061	Aday 1	2010	ADA	2012	ADPZ	1	6710	124	95	39.2667	80.4	38.6752		20.4
1062	Akova B-2	1964	ADPZ	2012	ADPZ	1	3925	123	114	45.0333	77.2	19.0977		19.6
1063	Aköz-867	1968	ADPZ	2012	ADPZ	1	3770	123	90	42.7667	76.8	20.4878		17.6
1064	Sakarya-75	1967	ADPZ	2012	ADPZ	1	4740	116	87	40.5	76.4	25.6489		16.5
1065	Libellula	1983	ADPZ	2012	ADPZ	1	7630	125	87	37.3667	81.6	35.1119		20.8
1066	İrnerio	1985	ADPZ	2012	ADPZ	1	6260	121	85	41.8667	80	33.2784		19.1
1067	Pamukova-97	1997	ADPZ	2012	ADPZ	1	6570	121	95	35.9667	81.2	28.5281		15.4
1068	Karacabey-97	1997	ADPZ	2012	ADPZ	1	7145	124	87	35.7333	80.4	30.1543		24.8
1069	Bandırma-97	1997	ADPZ	2012	ADPZ	1	6370	118	100	43.6333	81.2	29.1667		17.8
1070	Momtchill	2000	ADPZ	2012	ADPZ	1	7230	126	95	48.4	79.2	29.0089		20.1
1071	Tahirova-2000	2000	ADPZ	2012	ADPZ	1	6420	126	91	42.3333	80	30.5867		17.2
1072	Hanlı	2007	ADPZ	2012	ADPZ	1	6080	124	110	42.1667	80	27.1028		17.6
1073	Beşköprü	2007	ADPZ	2012	ADPZ	1	4605	124	97	41.4333	79.2	18.9723		20.3
1074	Cumhuriyet 75	1975	IZM	2012	ADPZ	1	5900	120	105	45.2	80.4	27.069		16.3
1075	ATA81	1981	IZM	2012	ADPZ	1	6365	124	99	35.5667	78.4	33.0323		19.7
1076	IZMIR85	1985	IZM	2012	ADPZ	1	6840	122	96	36.4	81.2	29.0424		19.4
1077	MARAMARA86	1986	IZM	2012	ADPZ	1	6680	122	95	39.5333	82.4	25		18
1078	KAKLIC88	1988	IZM	2012	ADPZ	1	6920	120	99	38.4667	81.2	30.4903		20.4
1079	KASIFBEY95	1995	IZM	2012	ADPZ	1	7765	123	90	35.7333	79.6	30.7203		19.8
1080	BASRIBEY95	1995	IZM	2012	ADPZ	1	8510	123	84	36.0667	81.2	33.5015		16.6
1081	GONEN98	1998	IZM	2012	ADPZ	1	7505	124	84	39.2667	80.4	32.2034		18.1
1082	ZIYABEY98	1998	IZM	2012	ADPZ	1	7180	120	90	37.9	79.2	38.4615		17.4
1083	META2002	2002	IZM	2012	ADPZ	1	7005	121	90	38.4	80	37.2549		19.1
1084	MENEMEN	2004	IZM	2012	ADPZ	1	7265	121	85	34.5333	81.6	37.2792		18.5
1085	ALIBEY	2004	IZM	2012	ADPZ	1	6300	121	78	37.3333	78.4	35.023		18.8
1086	Orso	1977	ADA	2012	ADPZ	2	5585	126	92	35.8333	78.8	29.0206		21.3
1087	Pandas	1985	ADA	2012	ADPZ	2	7735	120	88	43.5667	81.2	33.7017		18.1
1088	Çukurova 86	1986	ADA	2012	ADPZ	2	5415	123	110	40.5	79.2	27.7078		18.3
1089	Yüreğir 89	1989	ADA	2012	ADPZ	2	5635	121	97	35.6	77.2	27.7551		16.6
1090	Doğankent 1	1991	ADA	2012	ADPZ	2	5475	121	87	37.9	77.6	26.1882		19.3
1091	Seyhan 95	1995	ADA	2012	ADPZ	2	4870	119	102	39.5667	76.8	30.7843		18.9
1092	Adana 99	1999	ADA	2012	ADPZ	2	8160	120	104	31.8667	82.4	34.2586		17.8
1093	Ceyhan 99	1999	ADA	2012	ADPZ	2	8255	124	96	40.5	80.4	30.87		18.9
1094	Karatopak	2006	ADA	2012	ADPZ	2	5085	125	97	36.8333	78.4	35.3323		19.3
1095	Osmaniyem	2006	ADA	2012	ADPZ	2	6695	121	104	45.2	78	33.0827		17
1096	Aday 1	2010	ADA	2012	ADPZ	2	5870	124	102	38.8667	79.2	32.4138		20.4
1097	Akova B-2	1964	ADPZ	2012	ADPZ	2	3080	123	92	43.5	77.6	17.2917		20
1098	Aköz-867	1968	ADPZ	2012	ADPZ	2	3100	123	100	42.9667	76	20.0599		17.4
1099	Sakarya-75	1967	ADPZ	2012	ADPZ	2	5780	117	95	43.9	77.6	29.7994		15
1100	Libellula	1983	ADPZ	2012	ADPZ	2	5300	126	92	34.9	77.2	31.7204		20.5
1101	İrnerio	1985	ADPZ	2012	ADPZ	2	5525	123	81	38.2	79.2	35.2037		20.3
1102	Pamukova-97	1997	ADPZ	2012	ADPZ	2	7040	119	100	34.5667	80.8	30.9075		16.1
1103	Karacabey-97	1997	ADPZ	2012	ADPZ	2	5835	123	95	33.2333	81.6	21.4583		21.9
1104	Bandırma-97	1997	ADPZ	2012	ADPZ	2	6490	117	100	37.5667	78.4	29.9854		17.5
1105	Momtchill	2000	ADPZ	2012	ADPZ	2	6435	126	80	46.8667	78.8	31.3615		20
1106	Tahirova-2000	2000	ADPZ	2012	ADPZ	2	6240	125	110	41.5	80.8	31.8367		19.9
1107	Hanlı	2007	ADPZ	2012	ADPZ	2	6795	124	100	41.7	79.2	28.0323		17.1
1108	Beşköprü	2007	ADPZ	2012	ADPZ	2	4615	122	110	40.3667	80	18.0566		20.1
1109	Cumhuriyet 75	1975	IZM	2012	ADPZ	2	6445	120	90	44.6	80.8	34.6095		15.9
1110	ATA81	1981	IZM	2012	ADPZ	2	5390	123	77	35.5667	78.4	33.8053		18.2
1111	IZMIR85	1985	IZM	2012	ADPZ	2	6265	121	107	35.8	80.4	27.7063		19.2
1112	MARAMARA86	1986	IZM	2012	ADPZ	2	8070	121	85	39.4	81.6	33.478		19.4
1113	KAKLIC88	1988	IZM	2012	ADPZ	2	7740	120	93	36.3333	80.8	31.6427		18.5
1114	KASIFBEY95	1995	IZM	2012	ADPZ	2	6545	124	98	33.8333	77.6	29.7487		20.6
1115	BASRIBEY95	1995	IZM	2012	ADPZ	2	6630	123	80	31.8	78	25.8519		20.4
1116	GONEN98	1998	IZM	2012	ADPZ	2	7755	123	85	40.5667	80.8	31.25		17.1
1117	ZIYABEY98	1998	IZM	2012	ADPZ	2	7085	119	85	39.5333	78.8	36.8368		16.9
1118	META2002	2002	IZM	2012	ADPZ	2	6860	120	77	40	77.2	37.3464		19.6
1119	MENEMEN	2004	IZM	2012	ADPZ	2	7115	120	85	36.1	80.8	33.5548		17.7
1120	ALIBEY	2004	IZM	2012	ADPZ	2	8280	121	85	36.9333	80.8	36.8564		20.9
1121	Orso	1977	ADA	2012	ADPZ	3	7480	126	92	33.6667	78.8	33.3333		20.5
1122	Pandas	1985	ADA	2012	ADPZ	3	6875	120	89	44.3667	80.4	37.2045		18.4
1123	Çukurova 86	1986	ADA	2012	ADPZ	3	5410	123	100	37.4	77.2	26.2834		19.7
1124	Yüreğir 89	1989	ADA	2012	ADPZ	3	6570	124	105	37.9	75.6	27.6498		18.6
1125	Doğankent 1	1991	ADA	2012	ADPZ	3	5790	122	96	34.7	77.2	23.9051		18.4
1126	Seyhan 95	1995	ADA	2012	ADPZ	3	6195	120	95	35.9	76	26.6048		17.8
1127	Adana 99	1999	ADA	2012	ADPZ	3	7370	121	102	36.3	82.4	34.8377		18.5
1128	Ceyhan 99	1999	ADA	2012	ADPZ	3	8325	125	99	38.9	80	40.3807		17.7
1129	Karatopak	2006	ADA	2012	ADPZ	3	5850	125	101	36	77.2	30.6141		19.3
1130	Osmaniyem	2006	ADA	2012	ADPZ	3	8000	122	98	42.6	81.6	33.6409		19.2
1131	Aday 1	2010	ADA	2012	ADPZ	3	6475	125	92	41.9	79.6	33.3333		19.4
1132	Akova B-2	1964	ADPZ	2012	ADPZ	3	3735	124	130	40.6667	75.6	18.1319		19.1
1133	Aköz-867	1968	ADPZ	2012	ADPZ	3	3875	123	115	42.2667	76.8	19.8758		18.3
1134	Sakarya-75	1967	ADPZ	2012	ADPZ	3	4410	126	89	40.4333	76.8	24.375		16
1135	Libellula	1983	ADPZ	2012	ADPZ	3	5520	126	95	35.4333	78.4	21.7663		19.3
1136	İrnerio	1985	ADPZ	2012	ADPZ	3	7047.5	122	97	38.9667	79.6	34.2607		0
1137	Pamukova-97	1997	ADPZ	2012	ADPZ	3	7470	121	100	32.6	80.4	25.3463		16.1
1138	Karacabey-97	1997	ADPZ	2012	ADPZ	3	6880	125	85	34.1	80.8	29.2517		22.7
1139	Bandırma-97	1997	ADPZ	2012	ADPZ	3	5140	118	100	38.8667	77.2	23.4007		17.9
1140	Momtchill	2000	ADPZ	2012	ADPZ	3	5405	126	95	44.5667	78.4	26.2607		18.5
1141	Tahirova-2000	2000	ADPZ	2012	ADPZ	3	6455	125	99	44.4	79.2	19.7052		18.4
1142	Hanlı	2007	ADPZ	2012	ADPZ	3	5280	122	94	39.4667	79.2	22.9366		17.4
1143	Beşköprü	2007	ADPZ	2012	ADPZ	3	8540	121	105	37.3	81.2	26.2927		20.3
1144	Cumhuriyet 75	1975	IZM	2012	ADPZ	3	6680	120	112	41.7	79.2	31.6894		16.7
1145	ATA81	1981	IZM	2012	ADPZ	3	7215	124	95	33.8	78.4	33.0632		19.1
1146	IZMIR85	1985	IZM	2012	ADPZ	3	7025	122	91	33.4667	80	28.8407		19.4
1147	MARAMARA86	1986	IZM	2012	ADPZ	3	8385	121	102	37.8	81.6	34.6683		18.8
1148	KAKLIC88	1988	IZM	2012	ADPZ	3	7615	118	100	37.2333	80.4	33.5931		18.9
1149	KASIFBEY95	1995	IZM	2012	ADPZ	3	5995	123	89	36.9333	77.2	27.3214		18
1150	BASRIBEY95	1995	IZM	2012	ADPZ	3	7410	121	80	34.2667	79.6	33.0508		18.8
1151	GONEN98	1998	IZM	2012	ADPZ	3	6920	124	89	39.6667	80	30.0962		16.9
1152	ZIYABEY98	1998	IZM	2012	ADPZ	3	7045	121	92	39.1667	77.2	39.598		17.8
1153	META2002	2002	IZM	2012	ADPZ	3	7205	123	85	39.1	78.8	31.134		19.5
1154	MENEMEN	2004	IZM	2012	ADPZ	3	7280	121	89	33.2	78.8	34.7059		20.5
1155	ALIBEY	2004	IZM	2012	ADPZ	3	6985	121	85	33.6	79.6	27.5072		18.6
1156	Orso	1977	ADA	2012	ADANA	1	5416.67	103	102	42.6		33.8182		17.3
1157	Pandas	1985	ADA	2012	ADANA	1	5833.33	103	106	39.6		32.7		17.9
1158	Çukurova 86	1986	ADA	2012	ADANA	1	6750	104	101	45.9		38		19
1159	Yüreğir 89	1989	ADA	2012	ADANA	1	6416.67	104	87	43.7		37.7895		18.9
1160	Doğankent 1	1991	ADA	2012	ADANA	1	5750	104	92	45.5		37.5385		18.1
1161	Seyhan 95	1995	ADA	2012	ADANA	1	6750	104	88	40.7		41.5556		17.7
1162	Adana 99	1999	ADA	2012	ADANA	1	6500	105	115	37.7		26.8462		18
1163	Ceyhan 99	1999	ADA	2012	ADANA	1	6833.33	106	114	38.7		35.25		18.2
1164	Karatopak	2006	ADA	2012	ADANA	1	7083.33	106	114	38.2		37.2632		18.4
1165	Osmaniyem	2006	ADA	2012	ADANA	1	7750	105	101	45.7		34.5		17.9
1166	Aday 1	2010	ADA	2012	ADANA	1	7166.67	105	106	43.6		363		20.2
1167	Akova B-2	1964	ADPZ	2012	ADANA	1	4916.67	106	105	42.3		32.7368		17.2
1168	Aköz-867	1968	ADPZ	2012	ADANA	1	4833.33	106	98	37.4		34.6667		17.2
1169	Sakarya-75	1967	ADPZ	2012	ADANA	1	6000	99	103	39		28.6667		19.6
1170	Libellula	1983	ADPZ	2012	ADANA	1	6666.67	107	108	38		27.8182		19.6
1171	İrnerio	1985	ADPZ	2012	ADANA	1	6583.33	102	101	37		35.1765		18
1172	Pamukova-97	1997	ADPZ	2012	ADANA	1	5833.33	101	109	44.2		33.0435		18.7
1173	Karacabey-97	1997	ADPZ	2012	ADANA	1	5333.33	104	107	41.2		29.3		16.5
1174	Bandırma-97	1997	ADPZ	2012	ADANA	1	6083.33	100	111	43.3		32.0833		17.9
1175	Momtchill	2000	ADPZ	2012	ADANA	1	4666.67	108	103	39		33.8261		16.9
1176	Tahirova-2000	2000	ADPZ	2012	ADANA	1	7000	108	106	36.4		35.9091		18.5
1177	Hanlı	2007	ADPZ	2012	ADANA	1	7250	106	105	40.1		35.5		16.8
1178	Beşköprü	2007	ADPZ	2012	ADANA	1	7333.33	105	102	38		33.5652		16.6
1179	Cumhuriyet 75	1975	IZM	2012	ADANA	1	5833.33	100	109	41.2		33.0476		17.5
1180	ATA81	1981	IZM	2012	ADANA	1	6083.33	104	107	35.7		36.7		18.3
1181	IZMIR85	1985	IZM	2012	ADANA	1	6833.33	102	98	40.3		33.625		17.2
1182	MARAMARA86	1986	IZM	2012	ADANA	1	6166.67	102	106	38.1		35.2		17.1
1183	KAKLIC88	1988	IZM	2012	ADANA	1	6666.67	102	107	47.7		32.7059		16.8
1184	KASIFBEY95	1995	IZM	2012	ADANA	1	6333.33	102	106	41.6		32.25		18.3
1185	BASRIBEY95	1995	IZM	2012	ADANA	1	6250	102	108	43.7		31.9		17
1186	GONEN98	1998	IZM	2012	ADANA	1	5916.67	105	106	42.9		32		17.2
1187	ZIYABEY98	1998	IZM	2012	ADANA	1	6583.33	101	107	38.1		35.3333		16.3
1188	META2002	2002	IZM	2012	ADANA	1	6750	101	105	39.9		33.4783		18.3
1189	MENEMEN	2004	IZM	2012	ADANA	1	6833.33	101	136	44.5		19.4783		17.2
1190	ALIBEY	2004	IZM	2012	ADANA	1	7833.33	101	150	35.3		21.4167		18.2
1191	Orso	1977	ADA	2012	ADANA	2	6416.67		108	41.8		28.5		18.1
1192	Pandas	1985	ADA	2012	ADANA	2	6250		101	41.9		34.7		16.5
1193	Çukurova 86	1986	ADA	2012	ADANA	2	6083.33		105	40.5		34.4211		18.7
1194	Yüreğir 89	1989	ADA	2012	ADANA	2	7583.33		92	32.3		22.8889		19.5
1195	Doğankent 1	1991	ADA	2012	ADANA	2	6833.33		114	47.9		27.8824		17.2
1196	Seyhan 95	1995	ADA	2012	ADANA	2	6416.67		111	41.1		27.913		19.3
1197	Adana 99	1999	ADA	2012	ADANA	2	6083.33		142	45.1		23.12		16.6
1198	Ceyhan 99	1999	ADA	2012	ADANA	2	5000		92	38.6		38.1667		20.6
1199	Karatopak	2006	ADA	2012	ADANA	2	5916.67		116	43.7		30.4		19.2
1200	Osmaniyem	2006	ADA	2012	ADANA	2	5666.67		101	45.9		34.3158		16.9
1201	Aday 1	2010	ADA	2012	ADANA	2	6500		103	30.6		28.7778		17.3
1202	Akova B-2	1964	ADPZ	2012	ADANA	2	6916.67		110	38.3		33.8095		18.4
1203	Aköz-867	1968	ADPZ	2012	ADANA	2	6750		113	41.4		29		20.1
1204	Sakarya-75	1967	ADPZ	2012	ADANA	2	5666.67		93	38.6		33.7647		20.8
1205	Libellula	1983	ADPZ	2012	ADANA	2	7583.33		101	49.2		31.6		16.6
1206	İrnerio	1985	ADPZ	2012	ADANA	2	6000		96	35.6		34		17
1207	Pamukova-97	1997	ADPZ	2012	ADANA	2	5666.67		82	32.2		30.9231		17.9
1208	Karacabey-97	1997	ADPZ	2012	ADANA	2	6583.33		145	48.5		14		16.7
1209	Bandırma-97	1997	ADPZ	2012	ADANA	2	5833.33		148	47.3		18.0625		17.3
1210	Momtchill	2000	ADPZ	2012	ADANA	2	6333.33		93	39.8		32.4		18.7
1211	Tahirova-2000	2000	ADPZ	2012	ADANA	2	6250		106	44.4		32.4167		21.1
1212	Hanlı	2007	ADPZ	2012	ADANA	2	6333.33		102	32.3		32.4211		16.7
1213	Beşköprü	2007	ADPZ	2012	ADANA	2	6916.67		119	42		32.7		20.1
1214	Cumhuriyet 75	1975	IZM	2012	ADANA	2	5833.33		121	45		30.2222		18.3
1215	ATA81	1981	IZM	2012	ADANA	2	6166.67		117	39.5		29.4545		19.9
1216	IZMIR85	1985	IZM	2012	ADANA	2	5833.33		114	45.2		33.6667		17.7
1217	MARAMARA86	1986	IZM	2012	ADANA	2	6333.33		103	42.3		32.2		16.9
1218	KAKLIC88	1988	IZM	2012	ADANA	2	6166.67		91	36.5		31.3333		17.4
1219	KASIFBEY95	1995	IZM	2012	ADANA	2	6333.33		145	42.7		26.6316		17.9
1220	BASRIBEY95	1995	IZM	2012	ADANA	2	6083.33		99	44.9		32.5556		16.7
1221	GONEN98	1998	IZM	2012	ADANA	2	4500		100	42.2		28.8182		20.4
1222	ZIYABEY98	1998	IZM	2012	ADANA	2	6750		103	42.1		30.4		16.2
1223	META2002	2002	IZM	2012	ADANA	2	5750		88	34.1		30.8889		17.7
1224	MENEMEN	2004	IZM	2012	ADANA	2	6250		103	42.1		30.5556		16.2
1225	ALIBEY	2004	IZM	2012	ADANA	2	4666.67		97	35		31.5		19.9
1226	Orso	1977	ADA	2012	ADANA	3	6750		117	31.9		28.5		18.2
1227	Pandas	1985	ADA	2012	ADANA	3	7000		97	31.4		34.7		18.6
1228	Çukurova 86	1986	ADA	2012	ADANA	3	6333.33		98	37.2		34.4211		17.2
1229	Yüreğir 89	1989	ADA	2012	ADANA	3	5666.67		98	39.4		22.8889		16.3
1230	Doğankent 1	1991	ADA	2012	ADANA	3	6916.67		87	35		27.8824		16.8
1231	Seyhan 95	1995	ADA	2012	ADANA	3	5333.33		105	36.8		27.913		17.7
1232	Adana 99	1999	ADA	2012	ADANA	3	6000		95	33.1		23.12		20.8
1233	Ceyhan 99	1999	ADA	2012	ADANA	3	6333.33		104	37		38.1667		17.8
1234	Karatopak	2006	ADA	2012	ADANA	3	6666.67		106	40.3		30.4		16.4
1235	Osmaniyem	2006	ADA	2012	ADANA	3	6666.67		100	40.8		34.3158		17.6
1236	Aday 1	2010	ADA	2012	ADANA	3	6833.33		87	36.7		28.7778		15
1237	Akova B-2	1964	ADPZ	2012	ADANA	3	6166.67		112	47.1		33.8095		14.8
1238	Aköz-867	1968	ADPZ	2012	ADANA	3	7833.33		92	34.8		29		17.7
1239	Sakarya-75	1967	ADPZ	2012	ADANA	3	6666.67		90	38.2		33.7647		18.9
1240	Libellula	1983	ADPZ	2012	ADANA	3	5500		102	36		31.6		17
1241	İrnerio	1985	ADPZ	2012	ADANA	3	4500		104	39.1		34		17.8
1242	Pamukova-97	1997	ADPZ	2012	ADANA	3	6416.67		108	35.3		30.9231		18.3
1243	Karacabey-97	1997	ADPZ	2012	ADANA	3	6250		85	35.2		14		17.7
1244	Bandırma-97	1997	ADPZ	2012	ADANA	3	7166.67		91	35.8		18.0625		20.7
1245	Momtchill	2000	ADPZ	2012	ADANA	3	6250		118	49.2		32.4		15.3
1246	Tahirova-2000	2000	ADPZ	2012	ADANA	3	5083.33		97	31.8		32.4167		19.2
1247	Hanlı	2007	ADPZ	2012	ADANA	3	6333.33		98	26		32.4211		17.9
1248	Beşköprü	2007	ADPZ	2012	ADANA	3	7000		115	38.3		32.7		20
1249	Cumhuriyet 75	1975	IZM	2012	ADANA	3	6833.33		105	40		30.2222		16.1
1250	ATA81	1981	IZM	2012	ADANA	3	7000		108	34		29.4545		18.2
1251	IZMIR85	1985	IZM	2012	ADANA	3	6833.33		98	44.3		33.6667		17.2
1252	MARAMARA86	1986	IZM	2012	ADANA	3	7333.33		97	35.9		32.2		18.3
1253	KAKLIC88	1988	IZM	2012	ADANA	3	6500		93	34.4		31.3333		19.5
1254	KASIFBEY95	1995	IZM	2012	ADANA	3	6416.67		112	37.5		26.6316		17.9
1255	BASRIBEY95	1995	IZM	2012	ADANA	3	8250		97	32.3		32.5556		17.6
1256	GONEN98	1998	IZM	2012	ADANA	3	7250		98	38.6		28.8182		15.8
1257	ZIYABEY98	1998	IZM	2012	ADANA	3	6083.33		83	38.7		30.4		17.1
1258	META2002	2002	IZM	2012	ADANA	3	6666.67		102	40.3		30.8889		21.6
1259	MENEMEN	2004	IZM	2012	ADANA	3	6750		95	37.8		30.5556		17.1
1260	ALIBEY	2004	IZM	2012	ADANA	3	6500		92	34.6		31.5		19.5
1261	Orso	1977	ADA	2013	IZMIR	1	8226	98	105	40.7277	80.4	23.3529	2400	19.8
1262	Pandas	1985	ADA	2013	IZMIR	1	4180	99	95	39.1433	77.4	24.8333	2460	20.7
1263	Çukurova 86	1986	ADA	2013	IZMIR	1	5700	97	120	34.6157	76.4	21.1698	2500	18.5
1264	Yüreğir 89	1989	ADA	2013	IZMIR	1	5536	99	105	38.435	78	21.1	2540	18.7
1265	Doğankent 1	1991	ADA	2013	IZMIR	1	4972	98	110	35.0677	78	23.4286	2680	19.7
1266	Seyhan 95	1995	ADA	2013	IZMIR	1	4948	95	105	42.5503	77.3	25.3	2500	19.5
1267	Adana 99	1999	ADA	2013	IZMIR	1	7172	99	105	39.8733	81	23.7	2680	18.6
1268	Ceyhan 99	1999	ADA	2013	IZMIR	1	6364	100	105	40.3077	79.6	24.717	2780	17.7
1269	Karatopak	2006	ADA	2013	IZMIR	1	6044	100	105	39.71	79.8	22.1875	2080	18
1270	Osmaniyem	2006	ADA	2013	IZMIR	1	5142	98	110	37.706	79.1	22.4845	2520	18.5
1271	Aday 1	2010	ADA	2013	IZMIR	1	6024	100	100	32.1593	75.7	24.2759	2340	19.1
1272	Akova B-2	1964	ADPZ	2013	IZMIR	1	3338	102	140	34.3013	75.6	20.0943	3000	20.1
1273	Aköz-867	1968	ADPZ	2013	IZMIR	1	3542	102	140	34.9403	75.3	15.7	3440	20.1
1274	Sakarya-75	1967	ADPZ	2013	IZMIR	1	4924	92	105	43.306	78.3	23.1293	2360	18.2
1275	Libellula	1983	ADPZ	2013	IZMIR	1	5516	105	95	32.5893	78.2	22.1	2500	21.6
1276	İrnerio	1985	ADPZ	2013	IZMIR	1	5078	98	85	32.2607	76.6	23.1515	2100	22
1277	Pamukova-97	1997	ADPZ	2013	IZMIR	1	6794	95	110	33.9993	80.8	25	2480	17.8
1278	Karacabey-97	1997	ADPZ	2013	IZMIR	1	5546	90	95	33.206	80.6	26.4179	2300	21.8
1279	Bandırma-97	1997	ADPZ	2013	IZMIR	1	6462	93	105	43.3293	79.7	26.9231	2800	18.6
1280	Momtchill	2000	ADPZ	2013	IZMIR	1	3382	102	115	38.022	77.7	13.8889	2340	20.5
1281	Tahirova-2000	2000	ADPZ	2013	IZMIR	1	6430	100	105	39.221	80.5	23.2632	2640	18.9
1282	Hanlı	2007	ADPZ	2013	IZMIR	1	5436	100	120	40.7383	81.6	25.7	2460	18
1283	Beşköprü	2007	ADPZ	2013	IZMIR	1	5878	100	105	39.0443	81.2	25.2821	2620	18.6
1284	Cumhuriyet 75	1975	IZM	2013	IZMIR	1	4020	96	105	46.452	79.1	23.5119	2900	19.4
1285	ATA81	1981	IZM	2013	IZMIR	1	5298	101	110	31.321	78.4	20.9581	2520	19.8
1286	IZMIR85	1985	IZM	2013	IZMIR	1	5122	97	95	35.803	80.3	29.027	2480	18.9
1287	MARAMARA86	1986	IZM	2013	IZMIR	1	6960	97	105	40.8317	81.3	24.7283	2320	19.3
1288	KAKLIC88	1988	IZM	2013	IZMIR	1	5492	98	110	35.9153	79.1	24.7716	3240	20
1289	KASIFBEY95	1995	IZM	2013	IZMIR	1	5448	99	110	33.7967	77.4	22.5641	2260	20.1
1290	BASRIBEY95	1995	IZM	2013	IZMIR	1	5978	99	100	30.02	77.1	26.5	2980	18.5
1291	GONEN98	1998	IZM	2013	IZMIR	1	5872	97	95	31.4107	76.5	25	2640	16.7
1292	ZIYABEY98	1998	IZM	2013	IZMIR	1	7176	95	105	37.4077	78.2	29.8193	2660	16
1293	META2002	2002	IZM	2013	IZMIR	1	6898	93	100	39.4617	79.3	28.9	2440	17.9
1294	MENEMEN	2004	IZM	2013	IZMIR	1	6388	95	90	33.42	78.8	26.0684	2880	18.8
1295	ALIBEY	2004	IZM	2013	IZMIR	1	6566	93	90	32.2603	79.1	29.5545	2680	19.5
1296	Orso	1977	ADA	2013	IZMIR	2	5758		100	41.4	79.5	23.3908	2180	21.2522
1297	Pandas	1985	ADA	2013	IZMIR	2	4530		90	39.2	76.8	22.8652	2020	19
1298	Çukurova 86	1986	ADA	2013	IZMIR	2	4344		110	34.8	75.8	20.1	2180	19.4
1299	Yüreğir 89	1989	ADA	2013	IZMIR	2	6200		100	38.2	76.8	20.5	2180	18.4
1300	Doğankent 1	1991	ADA	2013	IZMIR	2	5682		100	35	77.1	21.3208	2320	20
1301	Seyhan 95	1995	ADA	2013	IZMIR	2	5560		105	42	76.5	23.875	2320	18.6
1302	Adana 99	1999	ADA	2013	IZMIR	2	5704		100	38.9	80.3	24.2453	2240	19
1303	Ceyhan 99	1999	ADA	2013	IZMIR	2	6122		100	40	78.8	23.9	2460	19.2
1304	Karatopak	2006	ADA	2013	IZMIR	2	5714		100	39.6	78.5	20.2	2280	18.8
1305	Osmaniyem	2006	ADA	2013	IZMIR	2	4348		110	37.6	78.2	20.7792	2200	20.1
1306	Aday 1	2010	ADA	2013	IZMIR	2	5716		100	32.8	74.9	25.2247	2460	19.4
1307	Akova B-2	1964	ADPZ	2013	IZMIR	2	4402		140	34	74.3	22.6875	2560	20.4
1308	Aköz-867	1968	ADPZ	2013	IZMIR	2	3886		130	34.5	75.6	15.4054	3120	19.4
1309	Sakarya-75	1967	ADPZ	2013	IZMIR	2	4434		100	43.2	77.1	25.5714	2240	17.8
1310	Libellula	1983	ADPZ	2013	IZMIR	2	4966		110	32.1	77.5	24.5732	2780	21.8
1311	İrnerio	1985	ADPZ	2013	IZMIR	2	4998		85	32	75.8	23.75	1980	21.1
1312	Pamukova-97	1997	ADPZ	2013	IZMIR	2	4956		105	34.2	79.2	24.0476	2300	18.3
1313	Karacabey-97	1997	ADPZ	2013	IZMIR	2	4896		95	33.1	79.5	29.1304	1980	21.7
1314	Bandırma-97	1997	ADPZ	2013	IZMIR	2	5162		110	43	78.5	24.3478	2680	17
1315	Momtchill	2000	ADPZ	2013	IZMIR	2	3106		110	37.6	76.9	21.7816	2080	21.1
1316	Tahirova-2000	2000	ADPZ	2013	IZMIR	2	4822		105	38.6	79.6	22.953	2300	18.9
1317	Hanlı	2007	ADPZ	2013	IZMIR	2	5842		110	40.1	80.5	27.5	2040	19.7
1318	Beşköprü	2007	ADPZ	2013	IZMIR	2	5456		115	39.5	81.9	24.3627	2300	19.7
1319	Cumhuriyet 75	1975	IZM	2013	IZMIR	2	5690		105	46	80.5	26	2580	18
1320	ATA81	1981	IZM	2013	IZMIR	2	4456		110	31	78.9	24.1	2120	18.2
1321	IZMIR85	1985	IZM	2013	IZMIR	2	5500		95	35.4	80.9	28.8587	2140	19.2
1322	MARAMARA86	1986	IZM	2013	IZMIR	2	5782		105	40	80.5	24.385	2020	17.1
1323	KAKLIC88	1988	IZM	2013	IZMIR	2	5732		105	35	78.8	25.027	2820	18.4
1324	KASIFBEY95	1995	IZM	2013	IZMIR	2	5688		100	33.5	76.5	22.5806	2080	21
1325	BASRIBEY95	1995	IZM	2013	IZMIR	2	5802		95	29.6	77.9	28.4483	2640	19.8
1326	GONEN98	1998	IZM	2013	IZMIR	2	4882		95	31	75.9	26.5	2340	17.9
1327	ZIYABEY98	1998	IZM	2013	IZMIR	2	6888		100	37.5	78.9	30.4639	2420	17.6
1328	META2002	2002	IZM	2013	IZMIR	2	6240		100	39.2	78.3	27.697	2240	17.2
1329	MENEMEN	2004	IZM	2013	IZMIR	2	6274		95	33	77.5	27.5974	2440	19.7
1330	ALIBEY	2004	IZM	2013	IZMIR	2	6596		95	32	78.2	32.6	2320	19.8
1331	Orso	1977	ADA	2013	IZMIR	3	7170		105	41	81	23.7013	2460	18.8
1332	Pandas	1985	ADA	2013	IZMIR	3	5416		95	38.7	77.2	22.4306	2280	19.6
1333	Çukurova 86	1986	ADA	2013	IZMIR	3	4696		110	35	76.8	21.1579	2600	17.2
1334	Yüreğir 89	1989	ADA	2013	IZMIR	3	4632		105	37.9	77	17.2	2620	20.1
1335	Doğankent 1	1991	ADA	2013	IZMIR	3	5856		105	8	77.5	21.1053	2460	19.7
1336	Seyhan 95	1995	ADA	2013	IZMIR	3	4888		105	41.8	77.1	27	2720	19.4
1337	Adana 99	1999	ADA	2013	IZMIR	3	6956		105	39.2	80.9	24	2360	19.5
1338	Ceyhan 99	1999	ADA	2013	IZMIR	3	7774		105	40.8	79.8	21.1	2760	18.9
1339	Karatopak	2006	ADA	2013	IZMIR	3	6952		110	39	79.2	21.6	2500	18.4
1340	Osmaniyem	2006	ADA	2013	IZMIR	3	4726		105	38.2	78.8	21.5748	2680	20.3
1341	Aday 1	2010	ADA	2013	IZMIR	3	4816		105	32	76.1	23.1	2620	18.4
1342	Akova B-2	1964	ADPZ	2013	IZMIR	3	3664		130	35	75.1	22.5714	2800	20.3
1343	Aköz-867	1968	ADPZ	2013	IZMIR	3	2470		120	34.1	74.5	18.4545	3340	20.7
1344	Sakarya-75	1967	ADPZ	2013	IZMIR	3	4644		95	42.5	77.9	22.3026	2500	17.4
1345	Libellula	1983	ADPZ	2013	IZMIR	3	5290		100	31.8	78.9	23.9	2540	22.1
1346	İrnerio	1985	ADPZ	2013	IZMIR	3	5016		95	31.5	77.1	20	2260	21.9
1347	Pamukova-97	1997	ADPZ	2013	IZMIR	3	5692		100	33.7	80.5	27.2535	2600	18.6
1348	Karacabey-97	1997	ADPZ	2013	IZMIR	3	4990		95	32.6	80.9	29.0286	2300	20
1349	Bandırma-97	1997	ADPZ	2013	IZMIR	3	6038		105	42.7	79.2	26.5909	2760	18
1350	Momtchill	2000	ADPZ	2013	IZMIR	3	3760		115	38.2	78.1	14.7222	2060	20.5
1351	Tahirova-2000	2000	ADPZ	2013	IZMIR	3	5154		110	38.9	81.1	21.7763	2220	18.9
1352	Hanlı	2007	ADPZ	2013	IZMIR	3	6108		120	40	82	27.0652	2080	18.8
1353	Beşköprü	2007	ADPZ	2013	IZMIR	3	5728		115	38.7	80.8	27.381	2320	20.8
1354	Cumhuriyet 75	1975	IZM	2013	IZMIR	3	5830		110	46.2	79.9	23.2927	2520	17
1355	ATA81	1981	IZM	2013	IZMIR	3	6246		120	31.8	79.5	21.6	2440	19.7
1356	IZMIR85	1985	IZM	2013	IZMIR	3	4064		100	35.9	81.5	27.9	2240	19.7
1357	MARAMARA86	1986	IZM	2013	IZMIR	3	5220		105	41.2	81.9	22.9878	1920	17.7
1358	KAKLIC88	1988	IZM	2013	IZMIR	3	5798		105	36	80.5	24.5545	2840	17.6
1359	KASIFBEY95	1995	IZM	2013	IZMIR	3	5422		110	33	76.9	23.8971	2340	19
1360	BASRIBEY95	1995	IZM	2013	IZMIR	3	6156		90	30.4	78.3	28.7662	2520	20.4
1361	GONEN98	1998	IZM	2013	IZMIR	3	5234		95	31.6	76.5	24.6486	2300	18.1
1362	ZIYABEY98	1998	IZM	2013	IZMIR	3	5892		100	37	79.5	28	2940	17.9
1363	META2002	2002	IZM	2013	IZMIR	3	7120		100	39	79.5	26.0839	2580	17.8
1364	MENEMEN	2004	IZM	2013	IZMIR	3	7158		95	33.8	78.1	29.4	2600	18.6
1365	ALIBEY	2004	IZM	2013	IZMIR	3	5054		95	31.8	79	29	2400	19.3
1366	Orso	1977	ADA	2013	ADPZ	1	3090	101	97	40.2333	76.8	27.9444	1856.21	17.8
1367	Pandas	1985	ADA	2013	ADPZ	1	4280	92	96	44.9	77.6	27.3684	1293.33	19
1368	Çukurova 86	1986	ADA	2013	ADPZ	1	2200	93	103	40.2333	77.6	22.6221	1415.34	20.1
1369	Yüreğir 89	1989	ADA	2013	ADPZ	1	2990	92	92	40.5333	77.7333	32.4257	1388.39	19.4
1370	Doğankent 1	1991	ADA	2013	ADPZ	1	3125	94	90	35.8333	77.2	26.3296	1920	16.4
1371	Seyhan 95	1995	ADA	2013	ADPZ	1	3482.5	90	96	43.5	77.6	39.6794	1449.12	19.2
1372	Adana 99	1999	ADA	2013	ADPZ	1	5037.5	91	95	37.2333	79.6	32.529	1766.77	20.1
1373	Ceyhan 99	1999	ADA	2013	ADPZ	1	5637.5	94	93	41.2667	78.4	36.5792	1528.28	19
1374	Karatopak	2006	ADA	2013	ADPZ	1	5832.5	98	94	43.5667	78.8	32.8546	1542.37	18
1375	Osmaniyem	2006	ADA	2013	ADPZ	1	6305	93	10	49.4667	80	29.9296	1648.7	19.4
1376	Aday 1	2010	ADA	2013	ADPZ	1	5112.5	92	92	41.8	78.4	27.4047	2022	15.8
1377	Akova B-2	1964	ADPZ	2013	ADPZ	1	2000	98	121	33.7333	76.4	19.5076	1879.06	18.9
1378	Aköz-867	1968	ADPZ	2013	ADPZ	1	2142.5	97	127	47.6	77.2	14.3646	1443.6	18.8
1379	Sakarya-75	1967	ADPZ	2013	ADPZ	1	2970	89	95	45.6	77.2	25.2747	1494	17.5
1380	Libellula	1983	ADPZ	2013	ADPZ	1	3355	99	88	39.5333	76.8	27.3023	1484	20.3
1381	İrnerio	1985	ADPZ	2013	ADPZ	1	2540	95	82	38.2	76.4	18.0153	1500	16.4
1382	Pamukova-97	1997	ADPZ	2013	ADPZ	1	4495	89	96	35.2	80	30.83	1262.46	17.7
1383	Karacabey-97	1997	ADPZ	2013	ADPZ	1	5117.5	90	86	37.6333	79.2	31.8841	1470	15.4
1384	Bandırma-97	1997	ADPZ	2013	ADPZ	1	5230	90	105	44.2667	77.6	35.3646	1553.73	18.3
1385	Momtchill	2000	ADPZ	2013	ADPZ	1	4360	116	105	48.7667	79.2	33.6323	1734.19	18.1
1386	Tahirova-2000	2000	ADPZ	2013	ADPZ	1	4862.5	97	101	41.8	78.8	38.0137	1655.56	20.7
1387	Hanlı	2007	ADPZ	2013	ADPZ	1	3795	97	102	43.1333	78.4	30.0642	1546.67	16.5
1388	Beşköprü	2007	ADPZ	2013	ADPZ	1	3180	98	106	45.5333	79.6	32.5991	1861.88	21.2
1389	Cumhuriyet 75	1975	IZM	2013	ADPZ	1	3935	90	106	47.6333	78.4	32.3094	1368.28	16.4
1390	ATA81	1981	IZM	2013	ADPZ	1	2202.5	94	101	33.3	74.8	30.2801	1440	19
1391	IZMIR85	1985	IZM	2013	ADPZ	1	4305	92	96	37.4333	78.8	29.8714	1539.31	16.9
1392	MARAMARA86	1986	IZM	2013	ADPZ	1	4910	91	97	39.1	79.2	33.1624	1553.21	16.5
1393	KAKLIC88	1988	IZM	2013	ADPZ	1	3280	91	100	39.5667	79.6	35.6261	1657.14	17.9
1394	KASIFBEY95	1995	IZM	2013	ADPZ	1	3772.5	94	102	38.9667	77.2	32.4891	1290	18.8
1395	BASRIBEY95	1995	IZM	2013	ADPZ	1	4832.5	91	90	36.5667	78.4	40.4352	1211.64	18.8
1396	GONEN98	1998	IZM	2013	ADPZ	1	4552.5	91	84	41.3333	80	33.0011	1320.67	15.6
1397	ZIYABEY98	1998	IZM	2013	ADPZ	1	5137.5	91	90	42.3333	79.2	32.7442	881.455	15.3
1398	META2002	2002	IZM	2013	ADPZ	1	5280	92	90	42.2333	77.6	29.6919	1380	14.7
1399	MENEMEN	2004	IZM	2013	ADPZ	1	4775	92	83	38.0667	78	34.0383	1294.34	18.5
1400	ALIBEY	2004	IZM	2013	ADPZ	1	4400	91	95	38.4	78.1918	24.7423	1931.71	17.9
1401	Orso	1977	ADA	2013	ADPZ	2	2840	102	100	37.7	76.8	22.2025	1956.13	18.5
1402	Pandas	1985	ADA	2013	ADPZ	2	5097.5	93	90	43.5333	76.4	27.8049	1254.17	18.1
1403	Çukurova 86	1986	ADA	2013	ADPZ	2	2300	95	100	40.2	78.8	17.665	1405.41	17
1404	Yüreğir 89	1989	ADA	2013	ADPZ	2	3052.5	93	95	38.4333	76	24.4365	1716.52	17.5
1405	Doğankent 1	1991	ADA	2013	ADPZ	2	3065	93	85	35.4667	76	17.9817	1711.23	17.1
1406	Seyhan 95	1995	ADA	2013	ADPZ	2	2655	91	92	39.6	75.2	20.3141	1435.64	17.3
1407	Adana 99	1999	ADA	2013	ADPZ	2	4615	93	100	36.6333	78.4	30.5882	1426.87	19.3
1408	Ceyhan 99	1999	ADA	2013	ADPZ	2	5167.5	95	100	38.2667	77.6	29.877	1599.23	19.1
1409	Karatopak	2006	ADA	2013	ADPZ	2	5277.5	99	95	37.3667	76.4	27.4654	1605.52	18.1
1410	Osmaniyem	2006	ADA	2013	ADPZ	2	4817.5	94	100	48.1333	78	18.8552	1530	18.2
1411	Aday 1	2010	ADA	2013	ADPZ	2	6092.5	95	100	40.2333	77.2	25.1264	1890	18.1
1412	Akova B-2	1964	ADPZ	2013	ADPZ	2	1395	98	120	43.1	77.2	15.9272	1606.5	17.7
1413	Aköz-867	1968	ADPZ	2013	ADPZ	2	1520	98	120	40.3	74.8	16.6148	1674.67	18.7
1414	Sakarya-75	1967	ADPZ	2013	ADPZ	2	4412.5	94	90	44.4	77.2	21.7498	1584.91	20.9
1415	Libellula	1983	ADPZ	2013	ADPZ	2	2722.5	102	90	38.2	76.8	30.2605	1879.15	20.1
1416	İrnerio	1985	ADPZ	2013	ADPZ	2	3187.5	93	80	36.5667	75.2	21.4433	1685.71	18.4
1417	Pamukova-97	1997	ADPZ	2013	ADPZ	2	5290	90	102	34.3667	78	27.3703	1416	17.4
1418	Karacabey-97	1997	ADPZ	2013	ADPZ	2	4102.5	89	85	35.2	78.4	27.8481	1640.8	19.8
1419	Bandırma-97	1997	ADPZ	2013	ADPZ	2	3912.5	90	97	39.5	78.4	28.5856	1872.89	19.1
1420	Momtchill	2000	ADPZ	2013	ADPZ	2	3600	116	110	44.9	76.8	27.4933	1536	18.7
1421	Tahirova-2000	2000	ADPZ	2013	ADPZ	2	4742.5	97	92	44.6	78	24.9057	1435	17.6
1422	Hanlı	2007	ADPZ	2013	ADPZ	2	4565	100	107	42.5333	79.6	20.6843	1696.8	17
1423	Beşköprü	2007	ADPZ	2013	ADPZ	2	2432.5	98	102	34.3667	73.2	12.3711	1735.38	19.8
1424	Cumhuriyet 75	1975	IZM	2013	ADPZ	2	4267.5	93	102	45.8333	77.2	27.9024	1510.59	16.3
1425	ATA81	1981	IZM	2013	ADPZ	2	2230	95	97	33.4	74.8	19.4231	1174.86	16.8
1426	IZMIR85	1985	IZM	2013	ADPZ	2	4267.5	93	97	34.4	76.8	26.4392	1791.78	19.6
1427	MARAMARA86	1986	IZM	2013	ADPZ	2	3987.5	92	103	35.5333	78	21.5873	1400	17.4
1428	KAKLIC88	1988	IZM	2013	ADPZ	2	4005	94	105	37.3667	79.2	21.6319	1537.96	17.6
1429	KASIFBEY95	1995	IZM	2013	ADPZ	2	3357.5	91	97	37.1333	75.6	20.8202	1382.22	18.7
1430	BASRIBEY95	1995	IZM	2013	ADPZ	2	5330	91	90	32.3667	74.8	22.5839	1708	17.9
1431	GONEN98	1998	IZM	2013	ADPZ	2	3785	92	84	39.5	78.8	27.6557	1372.46	17.5
1432	ZIYABEY98	1998	IZM	2013	ADPZ	2	5205	91	95	40.6667	77.2	31.9518	1766.81	17.3
1433	META2002	2002	IZM	2013	ADPZ	2	5655	91	97	39.5	77.2	28.343	1609.52	16
1434	MENEMEN	2004	IZM	2013	ADPZ	2	5065	93	90	36.1667	76.8	34.0551	1754.67	19.4
1435	ALIBEY	2004	IZM	2013	ADPZ	2	4485	91	95	36.7	78	28.5996	1936.59	18.9
1436	Orso	1977	ADA	2013	ADPZ	3	3865	101	95	39.2667	77.6	19.8953	2095.52	19.9
1437	Pandas	1985	ADA	2013	ADPZ	3	5355	92	100	40.2667	75.6	21.8182	1579.02	17.7
1438	Çukurova 86	1986	ADA	2013	ADPZ	3	2556	93	105	40.4333	79.2	25.7956	1590.81	17
1439	Yüreğir 89	1989	ADA	2013	ADPZ	3	4623	88	97	39.5	76.8	26.8916	1494.92	16
1440	Doğankent 1	1991	ADA	2013	ADPZ	3	3500	95	95	42.1333	78.4	26.7465	1623.05	18.1
1441	Seyhan 95	1995	ADA	2013	ADPZ	3	3477.5	89	105	41.8	78.8	24.3996	1480	18
1442	Adana 99	1999	ADA	2013	ADPZ	3	4992.5	91	107	37.5	79.2	24.9057	1653.75	18.8
1443	Ceyhan 99	1999	ADA	2013	ADPZ	3	5917.5	97	90	38.5333	77.6	27.8855	1708.97	17.1
1444	Karatopak	2006	ADA	2013	ADPZ	3	6487.5	98	105	41.4667	78.4	22.0887	1630.48	17.9
1445	Osmaniyem	2006	ADA	2013	ADPZ	3	6587.5	94	105	43.4333	80	38.4168	1931.43	20.5
1446	Aday 1	2010	ADA	2013	ADPZ	3	5150	95	92	37.9	77.6	31.2	1447.46	17.2
1447	Akova B-2	1964	ADPZ	2013	ADPZ	3	1752.5	99	120	39.7667	63.4667	12.987	1505.85	19.2
1448	Aköz-867	1968	ADPZ	2013	ADPZ	3	2620	99	130	41.6667	77.2	12.2956	1253.7	17.6
1449	Sakarya-75	1967	ADPZ	2013	ADPZ	3	4550	89	100	38.1667	78	18.8679	1493.33	16.6
1450	Libellula	1983	ADPZ	2013	ADPZ	3	3820	100	97	37.5667	78	30.1587	1712.31	21.2
1451	İrnerio	1985	ADPZ	2013	ADPZ	3	3002.5	92	90	36.6	76.4	23.5798	1425	18.9
1452	Pamukova-97	1997	ADPZ	2013	ADPZ	3	5340	89	90	34.5667	78.8	30.1562	1383.83	17.7
1453	Karacabey-97	1997	ADPZ	2013	ADPZ	3	5427.5	89	85	38.8333	78	28.1369	1410.77	19.2
1454	Bandırma-97	1997	ADPZ	2013	ADPZ	3	5137.5	90	97	41.1	76	22.3982	1641.57	17.5
1455	Momtchill	2000	ADPZ	2013	ADPZ	3	4310	116	90	45.4333	77.6	19.9029	1747.83	19
1456	Tahirova-2000	2000	ADPZ	2013	ADPZ	3	5875	98	107	35.2333	76.4	23.402	1933.06	21
1457	Hanlı	2007	ADPZ	2013	ADPZ	3	5142.5	100	97	40.8667	77.6	28.0498	1213.33	18
1458	Beşköprü	2007	ADPZ	2013	ADPZ	3	2775	98	107	42.6	79.6	20.4695	1820	20.2
1459	Cumhuriyet 75	1975	IZM	2013	ADPZ	3	5385	89	97	41.8333	75.6	21.8531	1507.33	16.2
1460	ATA81	1981	IZM	2013	ADPZ	3	3015	93	77	36.1667	76.4	17.5563	1594.29	17.5
1461	IZMIR85	1985	IZM	2013	ADPZ	3	2865	94	90	38.4333	80.4	20.202	1695	19.1
1462	MARAMARA86	1986	IZM	2013	ADPZ	3	5610	92	95	42.4667	80.4	24	1856.25	20.2
1463	KAKLIC88	1988	IZM	2013	ADPZ	3	3965	93	95	40.4	80.4	21.7241	1820.38	19.3
1464	KASIFBEY95	1995	IZM	2013	ADPZ	3	3000	94	95	34.5667	77.2	26.3798	1642.99	17.5
1465	BASRIBEY95	1995	IZM	2013	ADPZ	3	4485	92	87	36.4	81.6	32.1492	1360	19.8
1466	GONEN98	1998	IZM	2013	ADPZ	3	3465	92	75	37.7667	78.4	29.1217	1257.63	19.2
1467	ZIYABEY98	1998	IZM	2013	ADPZ	3	5400	98	95	41.5667	78	30.4348	1592.73	15.6
1468	META2002	2002	IZM	2013	ADPZ	3	6245	90	90	38.3667	78	31.2057	1841.86	15.6
1469	MENEMEN	2004	IZM	2013	ADPZ	3	5530	90	87	35.2	76.8	27.052	1556.8	17.3
1470	ALIBEY	2004	IZM	2013	ADPZ	3	5492.5	91	92	35.9	77.2	30.2564	2048.15	18.8
1471	Orso	1977	ADA	2013	ADANA	1	6714.29	88	107	45.77		24.8235		18.4
1472	Pandas	1985	ADA	2013	ADANA	1	5714.29	89	93	44.39		31.6842		22.4
1473	Çukurova 86	1986	ADA	2013	ADANA	1	7142.86	88	118	42.39		36.6667		20.8
1474	Yüreğir 89	1989	ADA	2013	ADANA	1	5642.86	89	107	51.34		21.875		21.2
1475	Doğankent 1	1991	ADA	2013	ADANA	1	5785.71	88	109	51.8		28.4444		20.5
1476	Seyhan 95	1995	ADA	2013	ADANA	1	6714.29	87	112	49.46		21.2		21.7
1477	Adana 99	1999	ADA	2013	ADANA	1	7000	90	112	42.6		26.9474		18.8
1478	Ceyhan 99	1999	ADA	2013	ADANA	1	7142.86	90	110	45.32		26.3		20.6
1479	Karatopak	2006	ADA	2013	ADANA	1	6928.57	91	107	37		28.8889		20.4
1480	Osmaniyem	2006	ADA	2013	ADANA	1	6642.86	88	108	43.71		28.2353		19.8
1481	Aday 1	2010	ADA	2013	ADANA	1	6214.29	92	105	44.39		27.9091		18.6
1482	Akova B-2	1964	ADPZ	2013	ADANA	1	5714.29	94	142	37.32		18.9412		20
1483	Aköz-867	1968	ADPZ	2013	ADANA	1	5642.86	94	138	38.1		19.4118		21
1484	Sakarya-75	1967	ADPZ	2013	ADANA	1	7142.86	86	102	41.77		16.2857		20
1485	Libellula	1983	ADPZ	2013	ADANA	1	6857.14	95	99	27.23		17.125		19.4
1486	İrnerio	1985	ADPZ	2013	ADANA	1	5857.14	91	97	43.03		24.4		20
1487	Pamukova-97	1997	ADPZ	2013	ADANA	1	6428.57	88	103	47.49		23.6		19.6
1488	Karacabey-97	1997	ADPZ	2013	ADANA	1	6500	88	96	44.95		26.2222		21.4
1489	Bandırma-97	1997	ADPZ	2013	ADANA	1	6714.29	86	107	46.32		28.6667		20.8
1490	Momtchill	2000	ADPZ	2013	ADANA	1	5571.43	92	111	48.06		24.9231		18
1491	Tahirova-2000	2000	ADPZ	2013	ADANA	1	6071.43	93	106	48.18		32.9091		18.8
1492	Hanlı	2007	ADPZ	2013	ADANA	1	6928.57	91	118	48.9		32.8		17.8
1493	Beşköprü	2007	ADPZ	2013	ADANA	1	6357.14	91	115	47.48		29.8261		18.6
1494	Cumhuriyet 75	1975	IZM	2013	ADANA	1	6714.29	87	110	40.06		28.2609		20.4
1495	ATA81	1981	IZM	2013	ADANA	1	6642.86	91	114	45.16		37.125		19.1
1496	IZMIR85	1985	IZM	2013	ADANA	1	6142.86	87	97	43.15		31.75		22.3
1497	MARAMARA86	1986	IZM	2013	ADANA	1	6428.57	89	111	42.86		31.0476		20
1498	KAKLIC88	1988	IZM	2013	ADANA	1	6857.14	90	111	49.86		31.8824		18.4
1499	KASIFBEY95	1995	IZM	2013	ADANA	1	4857.14	90	109	50.68		27.619		21.8
1500	BASRIBEY95	1995	IZM	2013	ADANA	1	5285.71	88	99	48.05		27.0526		18.9
1501	GONEN98	1998	IZM	2013	ADANA	1	6642.86	90	96	46.58		32		18
1502	ZIYABEY98	1998	IZM	2013	ADANA	1	6571.43	88	101	44.51		25.8947		19.2
1503	META2002	2002	IZM	2013	ADANA	1	6857.14	87	103	44.57		29.8095		19.9
1504	MENEMEN	2004	IZM	2013	ADANA	1	6142.86	88	100	47.32		18.4545		19.5
1505	ALIBEY	2004	IZM	2013	ADANA	1	5857.14	88	96	53.31		17.6429		21
1506	Orso	1977	ADA	2013	ADANA	2	6428.57			42.8		23.0526		20.6
1507	Pandas	1985	ADA	2013	ADANA	2	5500			50.93		25.0909		18.4
1508	Çukurova 86	1986	ADA	2013	ADANA	2	6857.14			35.24		28.1053		21.3
1509	Yüreğir 89	1989	ADA	2013	ADANA	2	6142.86			39.03		21.3		21.2
1510	Doğankent 1	1991	ADA	2013	ADANA	2	5714.29			45.83		24		21.5
1511	Seyhan 95	1995	ADA	2013	ADANA	2	5214.29			45.77		21.2222		21.9
1512	Adana 99	1999	ADA	2013	ADANA	2	6071.43			48.67		18.1818		18
1513	Ceyhan 99	1999	ADA	2013	ADANA	2	6714.29			38.05		18.5714		21
1514	Karatopak	2006	ADA	2013	ADANA	2	6857.14			46.24		20.0833		20.7
1515	Osmaniyem	2006	ADA	2013	ADANA	2	4785.71			44.8		32.6667		19.6
1516	Aday 1	2010	ADA	2013	ADANA	2	4357.14			34.18		24.2667		18.6
1517	Akova B-2	1964	ADPZ	2013	ADANA	2	6071.43			41.45		30.9		22
1518	Aköz-867	1968	ADPZ	2013	ADANA	2	6785.71			43.14		24.7368		20
1519	Sakarya-75	1967	ADPZ	2013	ADANA	2	6428.57			36.64		25.7647		20.8
1520	Libellula	1983	ADPZ	2013	ADANA	2	5071.43			53.49		22.2667		18.1
1521	İrnerio	1985	ADPZ	2013	ADANA	2	6000			38.13		26		18.6
1522	Pamukova-97	1997	ADPZ	2013	ADANA	2	5571.43			37.82		23.75		19.6
1523	Karacabey-97	1997	ADPZ	2013	ADANA	2	6285.71			42.26		14.6429		20.3
1524	Bandırma-97	1997	ADPZ	2013	ADANA	2	6857.14			50.54		12.8235		20.6
1525	Momtchill	2000	ADPZ	2013	ADANA	2	5857.14			37.67		26		22.8
1526	Tahirova-2000	2000	ADPZ	2013	ADANA	2	5714.29			45.56		29.75		23.8
1527	Hanlı	2007	ADPZ	2013	ADANA	2	5285.71			36.25		17.2632		18.6
1528	Beşköprü	2007	ADPZ	2013	ADANA	2	6428.57			42.2		20.8182		21.4
1529	Cumhuriyet 75	1975	IZM	2013	ADANA	2	5428.57			43.63		19.6		20.5
1530	ATA81	1981	IZM	2013	ADANA	2	5714.29			38.7		17.1667		20.6
1531	IZMIR85	1985	IZM	2013	ADANA	2	7071.43			44		22		20.6
1532	MARAMARA86	1986	IZM	2013	ADANA	2	7142.86			46.14		27.125		18.1
1533	KAKLIC88	1988	IZM	2013	ADANA	2	6785.71			37.08		23.75		21.6
1534	KASIFBEY95	1995	IZM	2013	ADANA	2	6428.57			49.08		15.4167		20.7
1535	BASRIBEY95	1995	IZM	2013	ADANA	2	5714.29			50		29.6471		18.2
1536	GONEN98	1998	IZM	2013	ADANA	2	3785.71			32.94		13.2308		21.2
1537	ZIYABEY98	1998	IZM	2013	ADANA	2	5714.29			45.29		22.8571		18.6
1538	META2002	2002	IZM	2013	ADANA	2	6857.14			38.05		25.1		20
1539	MENEMEN	2004	IZM	2013	ADANA	2	6571.43			48		25.4074		16.4
1540	ALIBEY	2004	IZM	2013	ADANA	2	3857.14			40.86		25.3333		20.5
1541	Orso	1977	ADA	2013	ADANA	3	3785.71			39.2		23.0526		19.8
1542	Pandas	1985	ADA	2013	ADANA	3	4428.57			32.45		25.0909		19.4
1543	Çukurova 86	1986	ADA	2013	ADANA	3	6714.29			34.1		28.1053		19.6
1544	Yüreğir 89	1989	ADA	2013	ADANA	3	6571.43			40.39		21.3		18.2
1545	Doğankent 1	1991	ADA	2013	ADANA	3	6571.43			38.07		24		18.9
1546	Seyhan 95	1995	ADA	2013	ADANA	3	3428.57			39.92		21.2222		20.2
1547	Adana 99	1999	ADA	2013	ADANA	3	5857.14			33.49		18.1818		20.8
1548	Ceyhan 99	1999	ADA	2013	ADANA	3	6642.86			43.44		18.5714		17.4
1549	Karatopak	2006	ADA	2013	ADANA	3	6571.43			45.33		20.0833		19.4
1550	Osmaniyem	2006	ADA	2013	ADANA	3	5785.71			39.32		32.6667		20.8
1551	Aday 1	2010	ADA	2013	ADANA	3	6857.14			40.12		24.2667		20.8
1552	Akova B-2	1964	ADPZ	2013	ADANA	3	6000			51.98		30.9		19.2
1553	Aköz-867	1968	ADPZ	2013	ADANA	3	7571.43			34.01		24.7368		20
1554	Sakarya-75	1967	ADPZ	2013	ADANA	3	6214.29			36.07		25.7647		19.6
1555	Libellula	1983	ADPZ	2013	ADANA	3	6071.43			37.54		22.2667		20.6
1556	İrnerio	1985	ADPZ	2013	ADANA	3	3857.14			39.67		26		19.5
1557	Pamukova-97	1997	ADPZ	2013	ADANA	3	5714.29			41.56		23.75		23.1
1558	Karacabey-97	1997	ADPZ	2013	ADANA	3	6428.57			30.69		14.6429		22.2
1559	Bandırma-97	1997	ADPZ	2013	ADANA	3	6285.71			39.66		12.8235		23.4
1560	Momtchill	2000	ADPZ	2013	ADANA	3	6714.29			51.12		26		20.4
1561	Tahirova-2000	2000	ADPZ	2013	ADANA	3	4571.43			29.27		29.75		21.8
1562	Hanlı	2007	ADPZ	2013	ADANA	3	6500			37.56		17.2632		21.5
1563	Beşköprü	2007	ADPZ	2013	ADANA	3	4642.86			38.62		20.8182		21.8
1564	Cumhuriyet 75	1975	IZM	2013	ADANA	3	6357.14			41.42		19.6		17.2
1565	ATA81	1981	IZM	2013	ADANA	3	7000			40.77		17.1667		19.5
1566	IZMIR85	1985	IZM	2013	ADANA	3	5928.57			40.12		22		20.2
1567	MARAMARA86	1986	IZM	2013	ADANA	3	6428.57			37.63		27.125		19.6
1568	KAKLIC88	1988	IZM	2013	ADANA	3	6142.86			35.42		23.75		20.4
1569	KASIFBEY95	1995	IZM	2013	ADANA	3	5857.14			37.15		15.4167		17.5
1570	BASRIBEY95	1995	IZM	2013	ADANA	3	6071.43			37.24		29.6471		19.1
1571	GONEN98	1998	IZM	2013	ADANA	3	6857.14			44.04		13.2308		17.4
1572	ZIYABEY98	1998	IZM	2013	ADANA	3	6857.14			43.24		22.8571		18.6
1573	META2002	2002	IZM	2013	ADANA	3	6500			42.32		25.1		18.2
1574	MENEMEN	2004	IZM	2013	ADANA	3	7214.29			38.57		25.4074		18.2
1575	ALIBEY	2004	IZM	2013	ADANA	3	5000			35.34		25.3333		20.1
